# Supplementary material for: Core oxidative stress response in Aspergillus nidulans
Source: BMC Genomics. 2015 Jun 27;16(1):478. doi: 10.1186/s12864-015-1705-z (PMC4482186; doi:10.1186/s12864-015-1705-z)
Supplement: Additional file 1: Table S1. — Transcriptional changes of selected genes measured with qRT-PCR. [file 12864_2015_1705_MOESM1_ESM.xls]

## Sheet: qRT-PCR
	Supplementary Table 1 qRT-PCR and microarray data of selected genes among selected conditions
	Relative transcription levels were quantified with DDCP = DCPtreated – DCPcontrol.
	DCPtreated = CPreference gene - CPtested gene measured from treated cultures or the cultures of the mutant strain.
	DCPcontrol = CPreference gene - CPtested gene measured from untreated cultures or the wild type strain.
	CP values stand for the qRT-PCR cycle numbers of crossing points. The actA gene (AN6542; Kovács et al. 2013) was used as reference gene.
	qRT-PCR data are presented as the mean and S.D. data calculated from three measurements.
	* - significantly higher than 0 (up or down regulated gene) (Student's t-test, p< 0.05, n= 3)
	Locus ID	gene name	Protein	Stressor	Treated (control)				Treated (DAtfA)				Untreated (DAtfa)				Treated (DAtfA)
					vs. untreated (control)				vs. untreated (DAtfa)				vs. untreated (control)				vs. treated (control)
					qRT-PCR (DDCP)			Microarray	qRT-PCR (DDCP)			Microarray	qRT-PCR (DDCP)			microarray	qRT-PCR (DDCP)			Microarray
					Mean	S.D.			Mean	S.D.			Mean	S.D.			Mean	S.D.
	AN0150	mdpG	Polyketide synthase, member of the monodictyphenone cluster	MSB	-0.64	0.5		-1.6	0.51	0.6		0.49	0.95	0.3	*	1.1	2.1	0.8	*	3.2
				h-H2O2	0.48	0.3		0.65	1.1	0.4	*	2					1.6	0.6	*	2.4
				tBOOH	0.12	0.4		-0.72	-1.3	0.3	*	-2.3					-0.47	0.6		-0.51
				Diamide	0.52	0.4		0.16	0.39	0.4		-0.77					0.82	0.6		0.12
	AN0209	mepA	High-affinity ammonium transporter	MSB	0.8	0.7		-0.126945	0.92	0.7		0.354806	-1.11	0.7		-0.137913	-1	0.7		0.34
				h-H2O2	1.2	0.8		2.2	1.03	0.7		-0.01					-1.3	0.8		-2.4
	AN0231	ivoB	Conidiophore-specific phenol oxidase, member of the ivo cluster	MSB	0.35	0.6		-0.62	1.1	0.8	*	0.83	-0.27	0.6		3.3	0.48	0.8		1.7
				Diamide	0.15	0.6		-1.3	1.2	0.6	*	-4.8					0.78	0.6		-0.09
				NaCl	-0.19	0.7		-2.4	-1.6	0.9	*	-5.2					-1.7	0.9	*	0.49
	AN0973	brlA	Transcription factor	Diamide	-1.7	0.6	*	-1.2	-2.1	0.6	*	-2	0.8	0.5		1.1	0.4	0.6		0.22
				NaCl	-0.63	0.7		-0.06	-3.3	0.7	*	-1.8					-3	0.9	*	-0.65
	AN1006	niaD	Nitrate reductase	MSB	-0.97	0.6	*	-2.22867	1.078	0.8		0.908136	0.465	0.6		0.00373402	2.5	0.8	*	3.1
	AN1007	niiA	Putative nitrite reductase	MSB	-2.1	0.8	*	-1.58316	1.48757	0.8	*	0.84751	0.069433	0.7		-0.0664378	3.7	0.9	*	2.4
	AN1008	crnA	Nitrate transporter	MSB	-3.99	1.1	*	-3.12	1.78	0.9	*	1.85	-1.44	1		-0.81	4.33	1	*	4.17
	AN1117		Putative COPII-coated vesicle protein	MSB	-3.25704	0.9	*	-2.79708	0.46	0.9		-1.13295	-0.469984	0.9		0.03677	3.2	0.9	*	1.7
	AN1131		Putative cytosolic Cu/Zn superoxide dismutase	-									-4.4	0.7	*	-2.2
	AN1414	xprG	Transcription factor	MSB	-0.640775	0.7		-0.276326	-0.622	0.6		0.852167	-0.835	0.6		-0.336338	-0.81	0.7		0.79
	AN1513	cysF	Putative cysteine synthase	MSB	-2.89	0.8	*	-2	0.76	1		-0.41	-1.27	1		0.46	2.38	0.8	*	2.07
	AN1560	plkA	Putative Polo-like kinase	MSB	-1.1	0.8		-2.79732	-3.88	0.8	*	-0.725868	0.69	0.8		-0.621768	-2.1	0.8	*	1.5
				tBOOH	0.25	0.9		-2.97327	-0.5	0.7		-1.83155					-0.06	0.8		0.52
				NaCl	-0.19	0.8		-2.4	0.12	0.7		-5.2					-1.6	0.8	*	0.49
	AN1652	msnA	Transcription factor	-									-2.4	0.6	*	-2.2
	AN2072		Putative ubiquitin-specific protease	-									-0.62	0.5		-0.33
	AN2572		Putative dipeptidyl-peptidase	MSB	-2.1	1	*	-3.85658	-0.063205	0.9		-0.0370084	-0.535	0.9		-0.696656	1.5	0.9		3.1
	AN2846	gpxA	Putative glutathione peroxidase	Diamide	2.5	0.9	*	4	2.6	0.6	*	3.6	0	0.8		0.17	0.1	0.7		-0.24
	AN3223	pfkA	6-Phosphofructokinase alpha subunit	h-H2O2	-3.1	0.8	*	-2.9	-1.3	0.8		-1.4	-0.75	0.9		-0.43	1	0.6		1.1
	AN3230	pkfA	Polyketide synthase, member of the pkf cluster	MSB	0.45	0.3		0.21	1.3	0.3	*	1.2	1.1	0.5	*	3.7	1.9	0.7	*	4.6
				h-H2O2	0.76	0.4		0.29	1.6	0.3	*	0.67					1.9	0.8	*	4
				tBOOH	0.61	0.3		-0.09	-1.5	0.4	*	-3.4					-1	0.8		0.3
				Diamide	0.55	0.3		0.59	-1.3	0.3	*	-2.7					-0.75	0.7		0.33
	AN3632		Putative iron-sulfur cluster assembly protein	MSB	2.9	1.2	*	3.7	2.1	0.9	*	1.6	0.54	1		-0.4	-0.26	1.1		-2.43
	AN3806	hosA	Putative histone deacetylase	MSB	1.6	0.9	*	3.06497	1.0037	1.1		1.68908	-0.532396	1.1		-0.00380467	-1.1	1		-1.4
				tBOOH	4.48658	1	*	2.71635	3.3854	1	*	1.7728					-1.6	0.9	*	-0.95
	AN4271		Putative DNA repair protein	MSB	3.1	0.7	*	2.4	0.13	0.6		0.15	1.3	0.6	*	0.49	-1.7	0.7	*	-1.8
	AN4282		Putative metalloaminopeptidase	MSB	-1.9	0.7	*	-2.40403	0.508868	0.9		-0.860777	0.739671	0.6		0.348182	3.2	0.9	*	1.9
	AN4376	gdhA	Putative NADP-specific glutamate dehydrogenase	MSB	2	0.6	*	2.44232	0.52	0.7		0.946667	0.99	0.6		-0.532282	-0.49	0.6		-2
				tBOOH	1.5	0.6	*	0.1	0.26	0.8		0.05					-0.25	0.8		-0.59
	AN4562	rsmA	Transcription factor	MSB	7.3	1	*	6.3	3.9	0.9	*	3.4	-0.37	0.4		-1	-3.8	1.4	*	-4
				h-H2O2	1.1	0.3	*	-0.16	3.4	1	*	1.9					1.9	1.1	*	0.99
				tBOOH	4.8	0.3	*	3.3	3.1	0.5	*	3.7					-2.1	0.7	*	-0.59
				Diamide	5.9	0.6	*	1.8	3.5	0.9	*	1.7					-2.8	1.1	*	-1.2
	AN4809	gtaA	Putative glutaminase A	-									1.2	0.6	*	2.4
	AN4863		Putative cytochrome c oxidase copper chaperone Cox17	MSB	1.87	0.9	*	2.37068	-0.28	1.1		0.912824	0.59	1.2		0.11952	-1.6	0.9	*	-1.3
	AN4871	chiB	Chitinase	NaCl	2.3	0.7	*	2.8	0.79	0.7		1.5	2.2	0.6	*	0.1	0.69	0.8		-1.2
	AN5035		Putative Na-H antiporter	H-H2O2	-1.81	0.9	*	-2.65322	-0.87	0.9		-0.470646	-3.3	0.7	*	-3.6	-2.4	1	*	-1.4
				tBOOH	-1.95	0.8	*	-2.72874	0.16	0.9		0.84407					-1.2	0.9		-0.03
				Diamide	-2.2	0.9	*	-3.3	-0.46	1		-0.05					-1.6	0.8	*	-0.35
				NaCl	1.8	0.9	*	1.2	3.4	0.9	*	2.5					-1.7	0.8	*	-2.3
	AN5046		Anisin-1	-									4.4	0.6	*	3.18
	AN5134	gltA	Glutamate synthase	MSB	-1.13	0.7		-2.05814	-0.58	0.8		0.378183	-0.81	0.7		-1.24192	-0.26	0.8		1.2
	AN5144	pfkZ	Putative 6-phosphofructo-2-kinase	h-H2O2	-2.9	1	*	-3.2	-2.5	0.9	*	-1.7	-0.7	1		-1.8	-0.31	0.9		-0.38
	AN5170	rosA	Transcription factor	MSB	-1.33	0.9		1.87254	-0.98	1		-1.07999	-0.31	1		0.288926	0.04	0.9		-2.7
	AN5634	acuD	Putative isocitrate liase	NaCl	1.4	0.8	*	2.9	1.8	0.8	*	2.3	-0.53	0.9		-0.82	-0.13	0.6		-1.5
	AN5660	wscA	Putative plasma membrane sensor-transducer	-									-2	0.5	*	-2.1
	AN5781		Putative 30 kDa heat-shock protein	-									-1.4	0.6	*	-1
	AN5862		Putative ergosterol biosynthesis protein	MSB	-3.6	0.9	*	-2.98	-1.68	0.9	*	-1.43	1.03	1		0.69	3	0.8	*	2.24
	AN5885	agsA	Catalytic subunit of alpha-1,3 glucan synthase complex	-									-0.42	0.4		2.9
	AN5953		Putative iron-sulfur cluster assembly protein	MSB	1.37	0.8	*	2.2085	0.32	1.2		0.741036	0.39	1.2		-0.00356795	-0.66	0.9		-1.5
	AN6045		Putative superoxide dismutase copper chaperone	MSB	4.37	1	*	2.74926	1.92	0.9	*	1.15998	0.39	1		0.0581755	-2.1	1	*	-1.5
	AN6438		Putative dipeptidyl-peptidase	MSB	-2.09546	1.1	*	-3.98151	0.08347	0.9		0.863355	-1.70648	1.1		-1.73576	0.47	0.9		3.1
	AN6500		Putative 60S ribosomal protein	MSB	-6.55	1	*	-3.46	-2.59	0.7	*	-1.73	-0.65	0.9		0.76	3.3	0.8	*	2.69
				tBOOH	-1.77	1.1		-2.54	-1.69	0.9	*	-2.43					-0.57	1.1		0.87
	AN6642	enaA	Putative sodium/potassium P-type ATPase	Diamide	-3.3	0.8	*	-5.2	-0.29	0.9		-1.6	-4	0.6	*	-4.1	-0.99	0.9		-0.48
				NaCl	1.3	0.6	*	2.1	3.9	0.6	*	4.5					-1.4	0.6	*	-1.7
	AN6838	tubC	Beta-tubulin	MSB	-1.9	0.9	*	-2.36461	-1.76115	1	*	-1.18531	-0.435869	0.9		-0.733747	-0.3	1		0.44
	AN7103	cshA	Putative DNA repair protein	MSB	3.38817	0.6	*	2.09438	-0.984692	0.6		0.948726	0.627687	0.6		0.340487	-3.7	0.6	*	-0.81
				tBOOH	3.62895	0.7	*	2.14526	2.29138	0.6	*	1.62282					-0.71	0.7		-0.18
	AN7204		Putative oleoyl-delta12 desaturase	-									2.1	0.6	*	2.7
	AN7513	napA	Transcription factor	MSB	3.2	0.6	*	1.2	0.75	0.4		0.05	-0.65	0.3		0.39	-3.1	0.8	*	-0.8
				h-H2O2	0.2	0.2	*	0.6	2.1	0.3	*	0.99					1.3	0.5	*	0.78
				tBOOH	2.1	0.5	*	1.2	1.1	0.4		0.98					-1.7	0.7	*	0.19
				Diamide	1.7	0.3	*	1.1	0.65	0.4		0.88					-1.7	0.6	*	0.2
	AN7539		Putative hydrophobin	MSB	-5.2928	0.9	*	-3.61863	-0.644786	0.6		-1.4655	-1.25646	0.9		0.644147	3.4	0.6	*	2.8
	AN7657		Putative 1,3-beta-transglycosidase	-									-2.1	0.8	*	-2.1
	AN7666		Putative NAD+ kinase	MSB	4.42529	0.7	*	2.7734	-0.285168	0.9		1.69792	1.58751	0.9	*	0.193756	-3.1	0.7	*	-0.88
				tBOOH	4.7	1	*	2.43705	0.509995	0.9		1.54151					-2.6	1	*	-0.7
	AN7884		Putative nonribosomal peptide synthase member of the AN7884 cluster	MSB	1.3	0.3	*	1.2	-0.2	0.3		0.69	-0.84	0.4		0.1	-2.3	0.6	*	-0.42
				Diamide	1.2	0.2	*	0.99	-0.11	0.4		-0.82					-2.2	0.6	*	-1.7
	AN7896	dbaA	Putative transcription factor; member of the Derivative of Benzaldehyde 1 and F9775 hybrid cluster 1	MSB	1.88021	0.8	*	3.5667	-0.9	0.8		-1.12256	0.96	0.7		1.00952	-1.8	0.9	*	-3.7
				tBOOH	3.5	0.7	*	4.97464	0.66	0.9		-1.7627					-1.9	0.9	*	-5.7
	AN7902		Member of the Derivative of Benzaldehyde 1 and F9775 hybrid cluster 1	-									2.3	0.6	*	5.2
	AN7903	pkeA	Polyketide synthase, member of the Derivative of Benzaldehyde 1 and F9775 hybrid cluster 1	MSB	1	0.4		0.07	-0.27	0.4		1.7	3.2	1	*	1.8	1.9	1.1	*	3.5
				h-H2O2	0.65	0.3		-0.22	2.6	0.6	*	1.8					5.2	1.2	*	3.8
				tBOOH	0.72	0.5		-0.06	-1.2	0.2	*	-2.1					1.3	1.1		-0.25
				Diamide	0.58	0.4		-0.43	-1.6	0.5	*	-1.9					1	1.2		0.27
	AN8012		Putative farnesyl-pyrophosphate synthetase	MSB	-4.6	0.9	*	-3.65	-2.1	1	*	-0.65	1.1	1		-0.44	3.6	0.9	*	2.57
	AN8269		Putative 90 kDa heat shock protein	-									-1.5	0.7	*	-1.3
	AN8637	catA	Catalase A	MSB	3.18415	0.9	*	2.53202	-1.30712	0.9		0.0242923	-0.138808	0.9		-0.150757	-4.6	0.9	*	-2.7
	AN8683		Putative metalloreductase transmembrane component	MSB	-4.71	0.8	*	-3.42	-1.34	1.1		-0.02	-0.82	1.1		-0.58	2.55	0.9	*	2.82
				tBOOH	-2.2	0.8	*	-1.58	-1.28	1.1		-4.49					0.1	0.8		-3.48
				Diamide	-1.82	0.9	*	-2.66	-1.53	1.1		-3.71					-0.53	0.9		-1.64
	AN8803	rodA	Hydrophobin	Diamide	2.1	0.9	*	1.1	-2.1	1.1	*	-2.7	3.5	0.9	*	3.7	-0.7	1		-0.18
				NaCl	-1.7	0.8	*	-0.21	-1.1	1		-2.4					3	0.9	*	1.5
	AN8241	chiA	Chitinase A	-									-2	0.7	*	-2.3
	AN9339	catB	Catalase B	MSB	1.2	0.6	*	1.6	2.1	0.6	*	2.6	-3.2	0.6	*	-2.3	-2.3	0.6		-1.3
				Diamide	1.6	0.8	*	1	3.4	0.9	*	2.1					-1.4	0.8	*	-1.1
	AN10012		Putative iron-sulfur cluster assembly protein	MSB	2.9	0.9	*	2.5	0.78	0.8		0.48	0.57	0.9		0.47	-1.6	0.8	*	-1.6
	AN10371		Oleate delta-12 desaturase; transcriptionally regulated by low temperature and by light	MSB	1.97671	0.8	*	2.85247	1.07756	0.9		1.22402	3.72633	1	*	3.57524	2.8	0.8	*	1.9
	AN10533		Putative trehalose-6-phosphate synthase	MSB	3.5	0.8	*	2.28	1.8	0.6	*	1.25	-0.95	0.6	*	-1.13	-2.6	0.8	*	-2.16
				tBOOH	1.3	0.8		2.16	1.8	0.8	*	2.93					-0.41	0.9		-0.37
	AN10842		Putative iron-sulfur cluster assembly protein	MSB	2.09	0.7	*	3.3	-0.24	0.9		0.78	1.16	0.9		0.22	-1.17	0.7		-2.33
	AN11008	ergA	Putative squalene epoxidase	h-H2O2	-2.8	0.9	*	-3.56491	-1.77	0.9	*	-1.06821	-0.99	0.9		-1.01362	0.04	0.9		1.5
	Correlation coefficient:				0.877873				0.712605				0.788284				0.743256
