# Supplementary material for: Core oxidative stress response in Aspergillus nidulans
Source: BMC Genomics. 2015 Jun 27;16(1):478. doi: 10.1186/s12864-015-1705-z (PMC4482186; doi:10.1186/s12864-015-1705-z)
Supplement: Additional file 2: Table S2. — Comparison of old and new transcriptome data sets. [file 12864_2015_1705_MOESM2_ESM.xls]

## Sheet: old microarray
Supplementary Table 2 Comparison of old and new transcriptome data sets
“U” and “D” represent up- and down-regulation, respectively.
Up-regulation was defined as log2 (Itreated, control strain/Iuntreated, control strain) > 1
Down-regulation was defined as log2 (Itreated, control strain/Iuntreated, control strain) < -1
“I” stands for the normalized signal intensity observed under stressed (treated) or unstressed (untreated) conditions.
Red color marks genes showing similar behavior (they were up-regulated or down-regulated) in both experiments.
Blue color marks genes showing opposite behavior (up-regulation in one experiment and down-regulation in the other experiment).
	Old micoarray (Pócsi et al. 2005)				New microarray (present data sets)				Gene name	Function 1	Function 2
Locus	MSB	H2O2	Diamide		MSB	Low H2O2	High H2O2	Diamide		Aspergillus Genome Database (http://www.aspergillusgenome.org)	Broad Institute (http://www.broadinstitute.org)
AN0400	U				U						conserved hypothetical protein
AN0459	U				U
AN1050			U				U			Putative 3-ketoacyl-CoA thiolase with a predicted role in fatty acid metabolism; protein is mislocalized in a pexG mutant	3-ketoacyl-CoA ketothiolase
AN1182	D				D				benA	Beta-tubulin, highly conserved component of microtubules; A. nidulans has two beta-tubulin genes, benA and tubC; temperature sensitive mutants are blocked in mitosis and in nuclear division	tubulin beta-1 chain
AN1446	U				U				mecB	Cystathionine gamma-lyase, an enzyme involved in methionine, S-adenosylmethionine, and cysteine biosynthesis	cystathionine gamma-lyase
AN1543	D	D			D	D
AN1677	U				U					Short-chain dehydrogenase; transcriptionally induced by growth on xylose	short chain dehydrogenase
AN2103	U				U
AN2359	U				U				xlnD	Beta-xylosidase, involved in degradation of xylans; transcriptionally induced by growth on xylose	beta-xylosidase
AN2488	U				U
AN2846	U		U		U		U		gpxA	Putative glutathione peroxidase with a predicted role in glutathione biosynthesis; protein induced by farnesol	glutathione peroxidase
AN3079	U				U				cetA	Secreted thaumatin-like protein; role in early conidial germination; localized to the cell wall of germinating conidia but not to germ tubes; cetA transcript is repressed by glucose	extracellular thaumatin domain-containing protein
AN3152	U				U
AN3591	D				D					Protein with similarity to bacterial propionyl-CoA-yielding methylmalonate semialdehyde dehydrogenase; may be involved in isoleucine and valine catabolism	methylmalonate-semialdehyde dehydrogenase
AN3979	U				U						conserved hypothetical protein
AN4063	U				U						conserved hypothetical protein
AN4905	U		U		U		U			theta class glutathione S-transferase; involved in resistance to a variety of xenobiotics and metals; confers susceptibility to the systemic fungicide carboxin	theta class glutathione S-transferase
AN5021	U				U					Has domain(s) with predicted role in biosynthetic process	trehalose synthase
AN5850			U				U
AN6024	U				U				gstB	Protein with glutathione S-transferase and glutathione peroxidase activities; intracellular, menadione stress-induced protein	conserved hypothetical protein
AN6181	D				D					Ortholog(s) have cytosol localization	60S ribosomal protein L44
AN6632	D				D					Putative 40S ribosomal protein S28; ortholog of S. cerevisiae Rps28Bp; expression reduced after exposure to farnesol	hypothetical protein
AN6693	U				U					Protein of unknown function; transcript repressed by nitrate	hypothetical protein
AN6796	U				U					Ortholog(s) have intracellular localization	ThiJ/PfpI family protein
AN7451	U				U					Putative NAD-glutamate dehydrogenase with a predicted role in glutamate and glutamine metabolism	NAD dependent glutamate dehydrogenase
AN7881	U				U					Putative cytochrome P450; predicted secondary metabolism gene cluster member	benzoate 4-monooxygenase cytochrome P450
AN8979	D				D					Alcohol dehydrogenase with a role in two-carbon compound metabolism; expression is negatively regulated by glucose; transcript upregulated by exposure to ethanol; protein levels decrease in response to farnesol	alcohol dehydrogenase I
AN0779	U				D
AN1918	U				D				acuF	Putative phosphoenolpyruvate carboxykinase with a predicted role in gluconeogenesis and glycolysis; transcriptionally induced by acetate and after exposure to farnesol	phosphoenolpyruvate carboxykinase AcuF
AN3946	U				D				sldA	Spindle assembly checkpoint protein kinase; mutants have a moderate growth defect, are sensitive to benomyl, NaCl and display abnormal colony color	DNA replication licensing factor Mcm31
AN4478	D				U					Ortholog(s) have arginine transmembrane transporter activity, potassium:chloride symporter activity, role in arginine transport, potassium ion homeostasis, vacuolar transmembrane transport and integral to vacuolar membrane localization	cation chloride cotransporter
AN4900			U				D
AN4929	U				D						conserved hypothetical protein
AN4988	D				U					Ortholog(s) have intracellular localization	conserved hypothetical protein
AN5021		U	U			D	D			Has domain(s) with predicted role in biosynthetic process	trehalose synthase
AN6082	U				D
AN6537	D				U
AN6653	U	U	U		D	D	D			malate synthase	Malate synthase, required for utilization of acetate as carbon source; transcription induction by acetate mediated by FacB; carbon catabolite repression mediated by CreA; transcription induction by long-chain fatty acids mediated by FarA
AN6838			U				D		tubC	Beta-tubulin, highly conserved component of microtubules; A. nidulans has two beta-tubulin genes, tubC and benA; expression of tubC increases during conidiation	tubulin beta-2 chain
AN8117			U				D
AN8612	U		U		D		D				conserved hypothetical protein
AN8979		D	D			U	U			Alcohol dehydrogenase with a role in two-carbon compound metabolism; expression is negatively regulated by glucose; transcript upregulated by exposure to ethanol; protein levels decrease in response to farnesol	alcohol dehydrogenase I
Pócsi, I., Miskei, M., Karányi, Zs., Emri, T., Ayoubi, P., Pusztahelyi, T., Balla, Gy. and Prade, R.A. (2005) Comparison of gene expression signatures of diamide, H2O2 and menadione exposed Aspergillus nidulans cultures - linking genome-wide transcriptional changes to cellular physiology. BMC Genomics 6, 182-192.
