# Supplementary material for: Core oxidative stress response in Aspergillus nidulans
Source: BMC Genomics. 2015 Jun 27;16(1):478. doi: 10.1186/s12864-015-1705-z (PMC4482186; doi:10.1186/s12864-015-1705-z)
Supplement: Additional file 3: Table S3. — Comparison of proteome and new transcriptome data sets. [file 12864_2015_1705_MOESM3_ESM.xls]

## Sheet: proteome
Supplementary Table 3 Comparison of proteome and new transcriptome data sets
“U” and “D” represent up- and down-regulation, respectively.
Up-regulation (transcriptome data) was defined as log2 (Itreated, control strain/Iuntreated, control strain) > 1.
Down-regulation (transcriptome data) was defined as log2 (Itreated, control strain/Iuntreated, control strain) < -1.
“I” stands for the normalized signal intensity observed under stressed (treated) or unstressed (untreated) conditions.
Red color marks genes showing similar behavior (they were up-regulated or down-regulated) in both experiments.
Blue color marks genes showing opposite behavior (up-regulation in one experiment and down-regulation in the other experiment).
	Proteome (Pusztahely et al. 2011)	Identified spots in proteome experiments	Transcriptome	Gene name	Function 1	Function 2
	MSB		MSB		Aspergillus Genome Database (http://www.aspergillusgenome.org)	Broad Institute (http://www.broadinstitute.org)
AN0297	U	2	U		Putative protoplast secreted protein 2; intracellular, menadione stress-induced protein	protoplast secreted protein 2
AN0495	U	1	U		Has domain(s) with predicted amino acid binding, formyltetrahydrofolate deformylase activity, hydroxymethyl-, formyl- and related transferase activity and role in 'de novo' IMP biosynthetic process	formyltetrahydrofolate deformylase
AN0912	U	1	U		Putative Beta-isopropylmalate dehydrogenase with a predicted role in valine, leucine, and isoleucine metabolism	3-isopropylmalate dehydrogenase A
AN1547	U	1	U		Acyl-CoA:carboxylate CoA-transferase involved in detoxification of propionyl-CoA ; predicted role in acetate, acetaldehyde, and ethanol (two-carbon) metabolism; expression upregulated after exposure to farnesol	acyl-CoA carboxylate CoA-transferase
AN1810	U	3	U
AN1882	U	1	U		Ortholog(s) have cytosol, nucleus localization	NADH-dependent flavin oxidoreductase
AN2208	U	1	U		Putative galactose 1-dehydrogenase with a predicted role in galactonic acid and galactonate metabolism; NAD binding Rossmann fold oxidoreductase; intracellular, menadione stress-induced protein	NAD binding Rossmann fold oxidoreductase
AN2225	U	1	U		Has domain(s) with predicted NAD binding, oxidoreductase activity, acting on the aldehyde or oxo group of donors, NAD or NADP as acceptor activity and role in cellular amino acid metabolic process, oxidation-reduction process	nucleoside-diphosphate-sugar epimerase
AN2343	U	2	U		Putative nitroreductase; intracellular, menadione stress-induced protein	nitroreductase
AN2351	U	1	U		Putative zinc-containing alcohol dehydrogenase; intracellular, menadione stress-induced protein	zinc-containing alcohol dehydrogenase
AN2561	U	1	U		Putative methyltransferase; intracellular, menadione stress-induced protein	conserved hypothetical protein
AN2846	U	1	U	gpxA	Putative glutathione peroxidase with a predicted role in glutathione biosynthesis; protein induced by farnesol	glutathione peroxidase
AN2901	U	1	U	agaA	Arginase, catalyzes hydrolysis of arginine to urea and ornithine in the arginine catabolic pathway; induced by arginine and repressed by ammonium	arginase
AN3581	U	3	U	trxR	Thioredoxin reductase with a predicted role in pyrimidine metabolism; putative flavoprotein; intracellular, menadione stress-induced protein; transcripts of two different sizes have been detected (	thioredoxin reductase
AN3873	U	1	U		Putative zinc-binding oxidoreductase; expression upregulated after exposure to farnesol; palA-dependent expression independent of pH	zinc-containing alcohol dehydrogenase
AN3987	U	1	U
AN4905	U	1	U		theta class glutathione S-transferase; involved in resistance to a variety of xenobiotics and metals; confers susceptibility to the systemic fungicide carboxin	theta class glutathione S-transferase
AN5228	U	1	U		Putative NADH:flavin oxidoreductase/NADH oxidase; intracellular, menadione stress-induced protein	NADH:flavin oxidoreductase/NADH oxidase
AN5480	U	1	U		Putative RNA binding protein; menadione stress-induced protein	conserved hypothetical protein
AN6024	U	1	U	gstB	Protein with glutathione S-transferase and glutathione peroxidase activities; intracellular, menadione stress-induced protein	conserved hypothetical protein
AN6346	U	1	U
AN6423	U	1	U			conserved hypothetical protein
AN6741	U	1	U			DNA damage-inducible protein 1
AN6753	U	1	U		Putative NADH-dependent flavin oxidoreductase; menadione stress-induced protein	NADH-dependent flavin oxidoreductase
AN6796	U	1	U		Ortholog(s) have intracellular localization	ThiJ/PfpI family protein
AN7590	U	3	U		Putative reductase with a predicted role in carbohydrate metabolism; mannitol 2-dehydrogenase; intracellular, menadione stress-induced protein; HapX-regulated; protein induced by farnesol	L-xylulose reductase
AN7708	U	1	U		Ortholog(s) have alditol:NADP+ 1-oxidoreductase activity, role in D-xylose catabolic process, arabinose catabolic process, cellular response to oxidative stress and cytosol, nucleus localization	aldo-keto reductase
AN8565	U	1	U
AN9303	U	1	U			methyltransferase
AN9304	U	1	U	elfA	Glutathione S-transferase; upregulated in A. oryzae and A. nidulans under hypoxic growth conditions	translation elongation factor eEF-1B gamma subunit
AN10098	U	1	U		Putative zinc-binding oxidoreductase; intracellular, menadione stress-induced protein	zinc-binding oxidoreductase
AN10260	U	1	U
AN10274	U	1	U	rhgB	Putative rhamnogalacturonan hydrolase	exo-rhamnogalacturonase B
AN11094	U	1	U		Putative zinc-binding oxidoreductase; intracellular, menadione stress-induced protein; expression upregulated after exposure to farnesol	zinc-binding oxidoreductase ToxD
AN0688	D	1	D
AN1152	D	1	D
AN1263	D	1	D		Putative adenosylhomocysteinase with a predicted role in methionine metabolism; expression reduced after exposure to farnesol	S-adenosylhomocysteine hydrolase
AN1274	D	1	D		Ortholog(s) have alditol:NADP+ 1-oxidoreductase activity, glycerol dehydrogenase [NAD(P)+] activity, mRNA binding activity and role in D-xylose catabolic process, arabinose catabolic process, cellular response to oxidative stress	glycerol dehydrogenase Gcy1
AN1805	D	1	D	canB	Putative carbonic anhydrase; required for growth in ambient CO2 conditions; protein expressed at increased levels during osmoadaptation	carbonic anhydrase
AN2133	D	2	D	furA	Putative uracil phosphoribosyltransferase	uracil phosphoribosyltransferase
AN2272	D	1	D
AN2315	D	1	D
AN2968	D	1	D	ippA	Putative inorganic diphosphatase with a predicted role in energy metabolism; intracellular; protein abundance decreased by menadione stress; protein expressed at increased levels during osmoadaptation	inorganic pyrophosphatase
AN3459	D	1	D
AN4178	D	1	D		UPF0160 domain-containing protein; intracellular; protein abundance decreased by menadione stress	UPF0160 domain-containing protein MYG1
AN4317	D	1	D	sec13	Putative nuclear pore complex protein with homology to Saccharomyces cerevisiae Sec13p	protein transporter sec13
AN4550	D	1	D
AN5422	D	1	D		Putative beta-lactamase family protein; intracellular; protein abundance decreased by menadione stress	beta-lactamase
AN5563	D	1	D
AN5975	D	1	D		Putative mannitol-1-phosphate 5-dehydrogenase with a predicted role in mannose/mannitol, fructose, and sorbose/sorbitol metabolism; expression upregulated after exposure to farnesol	mannitol-1-phosphate dehydrogenase
AN6330	D	8	D
AN6499	D	1	D	mdhC	Putative malate dehydrogenase with a predicted role in the methylglyoxal bypass or the TCA cycle; intracellular; protein abundance decreased by menadione stress	malate dehydrogenase
AN6525	D	1	D	aciA	Putative formate dehydrogenase with a predicted role in oxalic acid metabolism; intracellular; protein abundance decreased by menadione stress; inducible by acetate; expression reduced after exposure to farnesol	NAD-dependent formate dehydrogenase AciA/Fdh
AN6717	D	2	D
AN7388	D	1	D	cpeA, catD	Putative catalase-peroxidase with a predicted role in gluconic acid and gluconate metabolism; protein also identified as laccase II which is expressed during sexual development	catalase-peroxidase
AN7632	D	1	D		Putative dehydrogenase with a predicted role in two-carbon compound metabolism	formaldehyde dehydrogenase
AN9094	D	1	D	ungA	Putative UDP-N-acetylglucosamine pyrophosphorylase with a predicted role in chitin biosynthesis; menadione stress-induced protein; repressed by and starvation- and rapamycin-induced autophagy	UDP-N-acetylglucosamine pyrophosphorylase
AN10223	D	3	D		Putative 1-Cys peroxiredoxin; intracellular; protein abundance decreased by menadione stress; expression reduced after exposure to farnesol	mitochondrial peroxiredoxin PRX1
AN10718	D	2	D	riboG	6,7-mimethyl-8-ribityl-lumazine synthase; intracellular; protein abundance decreased by menadione stress	DMRL synthase
AN0932	D	1	U	glrA	Putative glutathione oxidoreductase with a predicted role in glutathione biosynthesis	glutathione reductase
AN2526	D	3	U		Putative ketol-acid reductoisomerase with a predicted role in Coenzyme A and pantothenate biosynthesis or amino acid metabolism	ketol-acid reductoisomerase
AN4323	D	1	U		Putative branched chain amino acid aminotransferase with a predicted role in valine, leucine, and isoleucine metabolism	branched-chain-amino-acid aminotransferase
AN4583	D	3	U	cyp7	Putative peptidyl-prolyl cis-trans isomerase D (PPIase); cyclophilin family member; protein abundance decreased by menadione stress; transcript levels increase during the unfolded-protein response (UPR) and in response to camptothecin (1, 3, 4, 5)	peptidyl-prolyl cis-trans isomerase D
AN5129	D	1	U	hsp70	70 kilodalton heat shock protein; protein abundance decreased by menadione stress; physically associates with importin-alpha, KapA; palA-dependent expression independent of pH; protein induced by farnesol1, 2, 3, 4)	hsp70-like protein
AN5525	D	2	U	acoA	Putative aconitate hydratase with a predicted role in the TCA cycle; intracellular; protein abundance decreased by menadione stress; protein expressed at increased levels in a hapX mutant versus wild-type	aconitase
AN5602	D	1	U		Ortholog(s) have ATPase activator activity, chaperone binding activity, role in protein folding, response to stress and cytosol localization	Aha1 domain family protein
AN5989	D	2	U		Putative NAD dependent epimerase/dehydratase; intracellular; protein abundance decreased by menadione stress	NAD dependent epimerase/dehydratase
AN8692	D	1	U	prxA	Thioredoxin-dependent peroxidase; intracellular; PRX5-like domain; highly similar to the allergen Aspf3 from related fungi; menadione stress-repressed protein; osmoadaptation-induced protein; repressed by starvation-induced autophagy	putative peroxiredoxin pmp20
AN9083	D	1	U
AN10220	D	2	U		Putatice cytochrome c peroxidase; intracellular; protein abundance decreased by menadione stress	cytochrome c peroxidase
AN10298	D	1	U		3-phosphoserine aminotransferase; intracellular; protein abundance decreased by menadione stress	phosphoserine aminotransferase
AN0193	U	1	D
AN0579	U	1	D	idiA	Putative isopentenyl-diphosphate delta-isomerase with a predicted role in sterol metabolism	isopentenyl diphosphate isomerase
AN0720	U	1	D
AN0753	U	1	D
AN1166	U	1	D		Ortholog(s) have RNA binding, structural constituent of ribosome activity, role in cytoplasmic translation, ribosomal large subunit assembly and cytosolic large ribosomal subunit, nucleolus localization	60S ribosomal protein L6
AN1194	U	1	D
AN1342	U	1	D
AN3172	U	1	D		Ortholog of S. cerevisiae RPS0A and RPS0B; expression reduced after exposure to farnesol	40S ribosomal protein S0
AN3748	U	1	D		Putative ATP phosphoribosyltransferase with a predicted role in histidine metabolism	ATP phosphoribosyltransferase
AN5210	U	1	D	pkiA	Putative pyruvate kinase with a predicted role in gluconeogenesis and glycolysis; intracellular, menadione stress-induced protein	pyruvate kinase
AN5745	U	1	D
AN5907	U	2	D		Putative ribose-5-phosphate isomerase; intracellular, menadione stress-induced protein	ribose 5-phosphate isomerase
AN6168	U	1	D	maeA	Putative malate dehydrogenase with a predicted role in oxidation of malate to pyruvate	NADP-dependent malic enzyme
AN7289	U	1	D
AN7594	U	2	D		DUF636 domain-containing protein; intracellular, menadione stress-induced protein; protein levels decrease in response to farnesol	DUF636 domain-containing protein
AN8559	U	1	D		Putative branched chain alpha-keto acid dehydrogenase E1, beta subunit	2-oxoisovalerate dehydrogenase
AN8707	U	1	D
AN8746	U	1	D		Possible pseudogene; transcript upregulated in response to camptothecin	nascent polypeptide-associated complex subunit beta
AN9465	U	1	D		Ortholog(s) have structural constituent of ribosome activity, role in cytoplasmic translation and cytosolic large ribosomal subunit, nucleus localization	60S ribosomal protein L9-B
AN10146	U	1	D			conserved hypothetical protein
AN10219	U	1	D		Transcript induced in response to calcium dichloride in a CrzA-dependent manner; intracellular, menadione stress-induced protein	conserved hypothetical protein
AN10222	U	1	D
AN10440	U	1	D
Pusztahelyi T, Klement E, Szajli E, Klem J, Miskei M, Karányi Z, Emri T, Kovács S, Orosz G, Kovács KL, Medzihradszky KF, Prade RA, Pócsi I. (2011) Comparison of transcriptional and translational changes caused by long-term menadione exposure in Aspergillus nidulans. Fungal Genetics and Biology 48, 92-103.
