# Supplementary material for: Core oxidative stress response in Aspergillus nidulans
Source: BMC Genomics. 2015 Jun 27;16(1):478. doi: 10.1186/s12864-015-1705-z (PMC4482186; doi:10.1186/s12864-015-1705-z)
Supplement: Additional file 5: Table S5. — List of COSR genes. [file 12864_2015_1705_MOESM5_ESM.xls]

## Sheet: COSR genes
Supplementary Table 5 List of COSR genes
1 - Genes showing co-regulation in MSB, tBOOH and diamide stress.
2 - Genes were annotated according to Aspergillus Genome Database (http://www.aspergillusgenome.org).
Genes showing AtfA-dependent regulation are highlighted (log2 (Itreated, control /Itreated, DatfA) > 1, log2 (Itreated, control/Iuntreated, control) > 1 and log2 (Itreated, DatfA/Iuntreated, DatfA) ≤ 1 or log2 (Itreated, control /Itreated, DatfA) < -1, log2 (Itreated, control/Iuntreated, control) < -1 and log2 (Itreated, DatfA/Iuntreated, DatfA) ≥ -1)
Locus	Co-regulated genes1				Function2
	Up-regulation in the	Down-regulation in the	Up-regulation in the	Down-regulation in the
	THS30.3 control strain	THS30.3 control strain	TNJ 92.4 DatfA strain	TNJ 92.4 DatfA strain
AN0122	Yes		Yes		Has domain(s) with predicted ATP binding, ATP-dependent peptidase activity, nucleoside-triphosphatase activity, nucleotide binding, serine-type endopeptidase activity and role in proteolysis
AN0226	Yes		Yes		Ortholog(s) have protein homodimerization activity, ubiquitin-protein ligase activity
AN0297	Yes		Yes		Putative protoplast secreted protein 2; intracellular, menadione stress-induced protein
AN0304	Yes		Yes		Ortholog(s) have role in protein sumoylation, response to DNA damage stimulus, response to UV-B, response to UV-C and nuclear envelope localization
AN0330	Yes		Yes		NADH:flavin oxidoreductase; upregulated in A. oryzae and A. nidulans under hypoxic growth conditions
AN0331	Yes		Yes
AN0372	Yes		Yes		Ortholog(s) have endoplasmic reticulum localization (1
AN0394	Yes		Yes		Ortholog(s) have role in positive regulation of apoptotic process, response to singlet oxygen and mitochondrion, nucleus localization
AN0401	Yes		Yes
AN0402	Yes		Yes
AN0495	Yes		Yes		Has domain(s) with predicted amino acid binding, formyltetrahydrofolate deformylase activity, hydroxymethyl-, formyl- and related transferase activity and role in 'de novo' IMP biosynthetic process
AN0656	Yes		Yes		Protein expressed at increased levels during osmoadaptation; contains conserved UbiE, methylase domain involved in ubiquinone/menaquinone biosynthesis
AN0725	Yes		Yes		Ortholog(s) have role in late endosome to vacuole transport via multivesicular body sorting pathway and endosome localization
AN0932	Yes		Yes		Putative glutathione oxidoreductase with a predicted role in glutathione biosynthesis
AN0969	Yes		Yes		Putative GNAT-type acetyltransferase
AN0987	Yes		Yes		Has domain(s) with predicted N-acetyltransferase activity and role in metabolic process
AN0992	Yes		Yes		Has domain(s) with predicted nucleotide binding activity
AN1120	Yes		Yes		Protein with a predicted role in actin assembly; similar to Saccharomyces cerevisiae Vrp1p
AN1149	Yes		Yes		Protein of unknown function; upregulated in A. oryzae and A. nidulans under hypoxic growth conditions
AN1505	Yes		Yes
AN1548	Yes		Yes		Has domain(s) with predicted nucleotide binding activity
AN1566	Yes		Yes
AN1650	Yes		Yes		Has domain(s) with predicted nucleotide binding, oxidoreductase activity and role in metabolic process
AN1677	Yes		Yes		Short-chain dehydrogenase; transcriptionally induced by growth on xylose
AN1731	Yes		Yes		Putative proline dehydrogenase with a predicted role in proline metabolism; expression is regulated by carbon and nitrogen repression; negatively regulated by CreA
AN1882	Yes		Yes		Ortholog(s) have cytosol, nucleus localization
AN1900	Yes		Yes		Has domain(s) with predicted zinc ion binding activity
AN2029	Yes		Yes		Putative F-box protein
AN2052	Yes		Yes		Ortholog(s) have oligopeptide-transporting ATPase activity, role in oligopeptide export from mitochondrion and mitochondrial inner membrane localization
AN2199	Yes		Yes		Possible pseudogene
AN2351	Yes		Yes		Putative zinc-containing alcohol dehydrogenase; intracellular, menadione stress-induced protein
AN2374	Yes		Yes		Has domain(s) with predicted nucleotide binding, oxidoreductase activity and role in metabolic process
AN2432	Yes		Yes		Ortholog(s) have chaperone binding, unfolded protein binding activity, role in protein refolding and mitochondrial matrix localization
AN2471	Yes		Yes
AN2472	Yes		Yes		Has domain(s) with predicted catalytic activity
AN2525	Yes		Yes		Putative L-serine dehydratase with a predicted role in glycine, serine, and threonine metabolism
AN2561	Yes		Yes		Putative methyltransferase; intracellular, menadione stress-induced protein
AN2694	Yes		Yes		Has domain(s) with predicted nucleotide binding, oxidoreductase activity and role in metabolic process
AN2846	Yes		Yes		Putative glutathione peroxidase with a predicted role in glutathione biosynthesis; protein induced by farnesol
AN2891	Yes		Yes
AN2996	Yes		Yes		Putative transcription factor; ortholog of S. cerevisiae Mbf1p; expression upregulated after exposure to farnesol
AN3017	Yes		Yes		Has domain(s) with predicted catalytic activity
AN3073	Yes		Yes		Putative asparaginyl-tRNA synthetase with a predicted role in tRNA charging for translation
AN3221	Yes		Yes		Has domain(s) with predicted role in transmembrane transport and integral to membrane localization
AN3409	Yes		Yes		Protein of unknown function; transcript repressed by nitrate
AN3429	Yes		Yes
AN3581	Yes		Yes		Thioredoxin reductase with a predicted role in pyrimidine metabolism; putative flavoprotein; intracellular, menadione stress-induced protein; transcripts of two different sizes have been detected (
AN3650	Yes		Yes		Has domain(s) with predicted DNA binding, sequence-specific DNA binding RNA polymerase II transcription factor activity, zinc ion binding activity and role in regulation of transcription, DNA-dependent, transcription, DNA-dependent
AN3761	Yes		Yes		Ortholog(s) have Golgi apparatus, cytosol localization
AN3763	Yes		Yes		Has domain(s) with predicted role in transmembrane transport and integral to membrane localization
AN3798	Yes		Yes		Has domain(s) with predicted heme binding activity
AN3805	Yes		Yes		Putative oxaloacetase with a predicted role in oxalic acid metabolism; protein expressed at decreased levels in a hapX mutant versus wild-type
AN3806	Yes		Yes		Putative histone deacetylase
AN3873	Yes		Yes		Putative zinc-binding oxidoreductase; expression upregulated after exposure to farnesol; palA-dependent expression independent of pH
AN3953	Yes		Yes		Has domain(s) with predicted nucleic acid binding, nucleotide binding activity
AN3963	Yes		Yes		Putative gliotoxin reductase
AN3976	Yes		Yes		Has domain(s) with predicted nucleotide binding activity
AN3999	Yes		Yes		Putative HECT ubiquitin ligase
AN4039	Yes		Yes		Ortholog(s) have endoplasmic reticulum, mitochondrial outer membrane localization
AN4348	Yes		Yes
AN4450	Yes		Yes
AN4562	Yes		Yes		Basic leucine zipper (bZIP) type transcription factor involved in regulation of secondary metabolism (RsmA)
AN4608	Yes		Yes		Has domain(s) with predicted nucleotide binding activity
AN4655	Yes		Yes		Ortholog(s) have 2 iron, 2 sulfur cluster binding, ferrous iron binding, transferase activity
AN4874	Yes		Yes		Ortholog(s) have endoribonuclease activity, role in RNA catabolic process, apoptotic process, cell morphogenesis and cytosol, extracellular region, vacuole localization
AN4899	Yes		Yes		Ortholog(s) have peroxisome membrane targeting sequence binding activity
AN5053	Yes		Yes		Has domain(s) with predicted N-acetyltransferase activity
AN5216	Yes		Yes		Ortholog(s) have role in nucleotide-excision repair and nucleus localization
AN5228	Yes		Yes		Putative NADH:flavin oxidoreductase/NADH oxidase; intracellular, menadione stress-induced protein
AN5317	Yes		Yes		Has domain(s) with predicted nucleotide binding activity
AN5330	Yes		Yes		Has domain(s) with predicted N-acetyltransferase activity
AN5354	Yes		Yes		Has domain(s) with predicted nucleotide binding, oxidoreductase activity, transferase activity, transferring acyl groups other than amino-acyl groups, zinc ion binding activity and role in oxidation-reduction process
AN5368	Yes		Yes		short chain dehydrogenase
AN5497	Yes		Yes		Ortholog(s) have 3,4-dihydroxy-2-butanone-4-phosphate synthase activity, role in aerobic respiration, riboflavin biosynthetic process and cytosol, mitochondrial intermembrane space, nucleus localization
AN5509	Yes		Yes		Putative F-box protein
AN5602	Yes		Yes		Ortholog(s) have ATPase activator activity, chaperone binding activity, role in protein folding, response to stress and cytosol localization
AN5634	Yes		Yes		Isocitrate lyase, required for utilization of acetate and fatty acids as carbon sources; transcriptional induction in response to acetate is mediated by FacB; transcriptional induction in response to long-chain fatty acids mediated by FarA (4, 5, 6)
AN5667	Yes		Yes
AN5781	Yes		Yes		Putative 30 kilodalton heat shock protein; transcript levels increase during the unfolded-protein responseUPR); palA-dependent expression independent of pH
AN5831	Yes		Yes
AN5906	Yes		Yes		Has domain(s) with predicted ubiquitin-protein ligase activity, role in protein ubiquitination and ubiquitin ligase complex localization
AN5940	Yes		Yes		Has domain(s) with predicted carbon-sulfur lyase activity and role in metabolic process
AN5957	Yes		Yes		Putative branched chain amino acid aminotransferase with a predicted role in valine, leucine, and isoleucine metabolism
AN6023	Yes		Yes		Has domain(s) with predicted FMN binding, oxidoreductase activity and role in oxidation-reduction process
AN6045	Yes		Yes		Ortholog(s) have superoxide dismutase copper chaperone activity, role in cellular copper ion homeostasis, cellular response to metal ion, intracellular copper ion transport and cytosol, mitochondrial inner membrane, nucleus localization
AN6078	Yes		Yes		Adenine deaminase with a role in nucleotide salvage pathways; induced by ammonium, uric acid and adenosine; nadA mRNA levels regulated by UaY and AreA; ortholog of Saccharomyces cerevisiae Aah1p and Schizosaccharomyces pombe dea2 (1,
AN6086	Yes		Yes		Putative F-box protein; ortholog(s) have role in SCF-dependent proteasomal ubiquitin-dependent protein catabolism, cellular response to methylmercury and SCF ubiquitin ligase complex localization; NeddH-associated protein
AN6119	Yes		Yes		Ortholog(s) have role in fungal-type cell wall organization and endoplasmic reticulum, fungal-type vacuole localization
AN6167	Yes		Yes		Has domain(s) with predicted FMN binding, catalytic activity, oxidoreductase activity and role in oxidation-reduction process
AN6193	Yes		Yes		Ortholog(s) have ATP-dependent peptidase activity, role in chaperone-mediated protein complex assembly, misfolded or incompletely synthesized protein catabolic process and mitochondrial matrix localization
AN6227	Yes		Yes		Ortholog(s) have cytosol, nucleus localization
AN6325	Yes		Yes		Ortholog(s) have nucleotidase activity and role in pyrimidine nucleobase metabolic process
AN6421	Yes		Yes		Has domain(s) with predicted metal ion binding, phosphoric diester hydrolase activity
AN6423	Yes		Yes
AN6440	Yes		Yes
AN6441	Yes		Yes
AN6659	Yes		Yes		Has domain(s) with predicted nucleotide binding, oxidoreductase activity and role in metabolic process
AN6741	Yes		Yes
AN6752	Yes		Yes		Putative multifunctional enzyme with a predicted role in fatty acid degradation; required for beta-oxidation
AN6915	Yes		Yes		Has domain(s) with predicted role in cell redox homeostasis
AN7010	Yes		Yes		Ortholog(s) have role in negative regulation of gene expression and cytosol, nucleus localization
AN7059	Yes		Yes
AN7199	Yes		Yes		Ortholog(s) have cytoplasm localization
AN7254	Yes		Yes		Protein with a conserved CDC48, cell division protein N-terminal domain and two ATPase domains of the AAA-superfamily; protein expressed at increased levels during osmoadaptation; protein induced by farnesol
AN7255	Yes		Yes
AN7304	Yes		Yes		Ortholog(s) have coenzyme A transmembrane transporter activity, role in cellular response to cadmium ion, coenzyme A transport, detoxification of cadmium ion and mitochondrial inner membrane localization
AN7322	Yes		Yes
AN7324	Yes		Yes		Has domain(s) with predicted oxidoreductase activity and role in oxidation-reduction process
AN7374	Yes		Yes		Putative GNAT-type acetyltransferase; transcript upregulated in response to camptothecin
AN7517	Yes		Yes
AN7519	Yes		Yes
AN7549	Yes		Yes		Transcript induced in response to calcium dichloride in a CrzA-dependent manner
AN7567	Yes		Yes		Ortholog(s) have disulfide oxidoreductase activity, role in actin cytoskeleton organization, cellular iron ion homeostasis, cellular response to oxidative stress and cytosol, nucleus localization
AN7587	Yes		Yes
AN7588	Yes		Yes		Putative ribulose-phosphate 3-epimerase with a predicted role in the pentose-phosphate shunt
AN7591	Yes		Yes
AN7621	Yes		Yes		Ortholog(s) have D-arabinose 1-dehydrogenase [NAD(P)+] activity and role in dehydro-D-arabinono-1,4-lactone biosynthetic process
AN7640	Yes		Yes
AN7704	Yes		Yes
AN7736	Yes		Yes		Ortholog(s) have cytosol localization
AN7753	Yes		Yes		ATP-dependent DNA helicase II; 70 kDa subunit of Ku70/Ku80; mutants display a dramatic increase in homologous integration
AN7761	Yes		Yes
AN7762	Yes		Yes		Has domain(s) with predicted catalytic activity and role in RNA processing
AN7772	Yes		Yes		Putative cytochrome P450; transcript repressed by nitrate
AN7874	Yes		Yes		Protein of unknown function; predicted secondary metabolism gene cluster member
AN7888	Yes		Yes
AN7944	Yes		Yes		Putative GNAT-type acetyltransferase; expression upregulated after exposure to farnesol
AN8095	Yes		Yes		Has domain(s) with predicted role in transmembrane transport and integral to membrane localization
AN8204	Yes		Yes		Putative nudix hydrolase
AN8222	Yes		Yes
AN8365	Yes		Yes		Has domain(s) with predicted role in transmembrane transport and integral to membrane localization
AN8402	Yes		Yes
AN8459	Yes		Yes		Ortholog(s) have role in arginine transport and plasma membrane localization
AN8462	Yes		Yes		Protein of unknown function; NeddH-associated protein
AN8479	Yes		Yes		Has domain(s) with predicted RNA binding, RNA-directed DNA polymerase activity and role in RNA-dependent DNA replication
AN8506	Yes		Yes		Putative transcription factor; predicted role in secondary metabolite production
AN8531	Yes		Yes		Ortholog(s) have trans-aconitate 3-methyltransferase activity and cytosol localization
AN8562	Yes		Yes		Protein of unknown function; transcript upregulated in response to camptothecin
AN8593	Yes		Yes		Has domain(s) with predicted hydrolase activity, acting on carbon-nitrogen (but not peptide) bonds activity
AN8684	Yes		Yes		Putative GNAT-type acetyltransferase
AN8692	Yes		Yes		Thioredoxin-dependent peroxidase; intracellular; PRX5-like domain; highly similar to the allergen Aspf3 from related fungi; menadione stress-repressed protein; osmoadaptation-induced protein; repressed by starvation-induced autophagy
AN8755	Yes		Yes		Methylisocitrate lyase; predicted role in the glyoxylate shunt; mitochondrial localization signal predicted
AN8772	Yes		Yes		Putative bZIP transcription factor (ZipB)
AN8841	Yes		Yes
AN9032	Yes		Yes
AN9131	Yes		Yes		Has domain(s) with predicted catalytic activity
AN9152	Yes		Yes		Has domain(s) with predicted catalytic activity, coenzyme binding, nucleotide binding activity and role in cellular metabolic process
AN9158	Yes		Yes		Has domain(s) with predicted nucleotide binding, oxidoreductase activity and role in metabolic process
AN9303	Yes		Yes
AN9315	Yes		Yes		Has domain(s) with predicted flavin adenine dinucleotide binding, oxidoreductase activity and role in oxidation-reduction process
AN9320	Yes		Yes
AN9338	Yes		Yes
AN9340	Yes		Yes
AN9418	Yes		Yes
AN10003	Yes		Yes
AN10095	Yes		Yes
AN10218	Yes		Yes
AN10220	Yes		Yes		Putatice cytochrome c peroxidase; intracellular; protein abundance decreased by menadione stress
AN10234	Yes		Yes		Putative GNAT-type acetyltransferase
AN10268	Yes		Yes
AN10404	Yes		Yes
AN10486	Yes		Yes		Putative nonribosomal peptide synthetase (NRPS)-like enzyme
AN10547	Yes		Yes
AN10567	Yes		Yes		Ortholog(s) have tRNA 2'-phosphotransferase activity, role in tRNA splicing, via endonucleolytic cleavage and ligation and cytoplasm, nucleus localization
AN10619	Yes		Yes		Has domain(s) with predicted carboxy-lyase activity, pyridoxal phosphate binding activity and role in carboxylic acid metabolic process
AN10783	Yes		Yes		Has domain(s) with predicted coenzyme binding, nucleotide binding, oxidoreductase activity, oxidoreductase activity, acting on the CH-OH group of donors, NAD or NADP as acceptor, phosphogluconate dehydrogenase (decarboxylating) activity
AN10862	Yes		Yes		Has domain(s) with predicted role in transmembrane transport and integral to membrane localization
AN10877	Yes		Yes		Has domain(s) with predicted role in ubiquitin-dependent protein catabolic process
AN11043	Yes		Yes
AN11071	Yes		Yes		Ortholog(s) have chaperone binding activity
AN11094	Yes		Yes		Putative zinc-binding oxidoreductase; intracellular, menadione stress-induced protein; expression upregulated after exposure to farnesol
AN11176	Yes		Yes		Has domain(s) with predicted heme binding, oxidoreductase activity and role in oxidation-reduction process
AN11281	Yes		Yes
AN11679	Yes		Yes
AN11725	Yes		Yes
AN11825	Yes		Yes
AN11868	Yes		Yes
AN11944	Yes		Yes
AN11951	Yes		Yes
AN12137	Yes		Yes
AN12293	Yes		Yes		Has domain(s) with predicted DNA binding, nucleic acid binding, zinc ion binding activity, role in transcription, DNA-dependent and intracellular, nucleus localization
AN12294	Yes		Yes		Has domain(s) with predicted monooxygenase activity, oxidoreductase activity, acting on paired donors, with incorporation or reduction of molecular oxygen activity and role in oxidation-reduction process
AN12443	Yes		Yes
AN12444	Yes		Yes
AN0039	Yes
AN0097	Yes				Ortholog(s) have role in DNA recombination, double-strand break repair via nonhomologous end joining
AN0107	Yes
AN0158	Yes				Ortholog(s) have 2-alkenal reductase [NAD(P)] activity, AU-rich element binding, NADPH:quinone reductase activity, role in cellular response to oxidative stress and cytosol, nucleus localization
AN0201	Yes				Has domain(s) with predicted ion channel activity, role in ion transport, transmembrane transport and integral to membrane localization
AN0202	Yes				Putative zinc-finger transcription factor of the Zn(II)2Cys6 type involved in regulation of arginine catabolism; acts as a transcriptional activator of arginase (agaA) and ornithine transaminase (otaA) genes
AN0389	Yes
AN0400	Yes
AN0460	Yes				Putative F-box protein
AN0492	Yes
AN0556	Yes				Putative DNA repair protein; plays a role in the mitotic checkpoint in response to DNA damaging agents; transcript induced in response to DNA damaging agents; required for normal meiosis and ascospore viability
AN0770	Yes				Ortholog(s) have Dsc E3 ubiquitin ligase complex, endoplasmic reticulum localization
AN0815	Yes
AN0816	Yes				Ortholog(s) have TBP-class protein binding, TBP-class protein binding RNA polymerase II transcription factor activity involved in preinitiation complex assembly activity
AN0825	Yes
AN0895	Yes				Predicted NAD-dependent oxidoreductase; intracellular; expression upregulated after exposure to farnesol
AN0949	Yes
AN1163	Yes				Putative chaperone; ortholog of S. cerevisiae Hsp78p; expression upregulated after exposure to farnesol
AN1296	Yes				Ortholog(s) have 2',3'-cyclic-nucleotide 3'-phosphodiesterase activity, GTP-dependent polyribonucleotide 5'-hydroxyl-kinase activity, RNA ligase (ATP) activity
AN1368	Yes				Has domain(s) with predicted sequence-specific DNA binding RNA polymerase II transcription factor activity, zinc ion binding activity, role in regulation of transcription, DNA-dependent and nucleus localization
AN1415	Yes
AN1425	Yes				Putative transcription factor containing a Zn2-Cys6 binuclear cluster domain; required for transcriptional activation of genes involved in utilization of short-chain fatty acids; highly conserved in filamentous ascomycetes
AN1500	Yes				Has domain(s) with predicted nucleic acid binding activity
AN1511	Yes				Putative peroxisomal protein (peroxin) involved in peroxisomal protein import; required for growth on long chain fatty acids
AN1603	Yes
AN1701	Yes
AN1745	Yes
AN1753	Yes
AN1840	Yes				nonspecific lipid-transfer protein
AN1853	Yes				Has domain(s) with predicted oxidoreductase activity
AN1867	Yes				Putative cyclin-dependent protein kinase; lethal in combination with mutations in phoA
AN1939	Yes
AN2108	Yes
AN2155	Yes				Ortholog(s) have 4 iron, 4 sulfur cluster binding, ATPase activity, iron ion binding activity, role in iron-sulfur cluster assembly, tRNA wobble uridine modification and cytosol, nucleus localization
AN2161	Yes				Putative GNAT-type acetyltransferase
AN2189	Yes
AN2257	Yes
AN2267	Yes				Has domain(s) with predicted ubiquitin thiolesterase activity and role in ubiquitin-dependent protein catabolic process
AN2284	Yes				Putative 5-aminolevulinic acid synthase; catalyzes the first committed step in the synthesis of heme; protein expressed at increased levels in a hapX mutant compared to wild-type
AN2312	Yes				Has domain(s) with predicted integral to membrane localization
AN2338	Yes
AN2468	Yes				Has domain(s) with predicted amino acid transmembrane transporter activity, role in amino acid transmembrane transport, amino acid transport, transmembrane transport and integral to membrane, membrane localization
AN2514	Yes
AN2562	Yes
AN2674	Yes				Has domain(s) with predicted catalytic activity and role in metabolic process
AN2746	Yes				Has domain(s) with predicted role in transmembrane transport and integral to membrane localization
AN2792	Yes
AN2865	Yes				Has domain(s) with predicted nucleic acid binding, zinc ion binding activity
AN2883	Yes				Ortholog(s) have nucleus localization
AN2893	Yes				Putative forkhead-associated domain protein; transcript upregulated in response to camptothecin
AN2948	Yes
AN3129	Yes				Poly(ADP-ribose) polymerase (PARP); predicted to function during the DNA damage response; transcript induced during asexual development and in response to the DNA damaging agents MMS, BLEO, 4-NQO and camptothecin
AN3149	Yes				Ortholog(s) have endopeptidase activity, role in protein processing involved in protein targeting to mitochondrion and mitochondrial inner membrane peptidase complex localization
AN3234	Yes				Has domain(s) with predicted nucleotide binding, oxidoreductase activity and role in metabolic process
AN3264	Yes				Has domain(s) with predicted role in transmembrane transport and integral to membrane localization
AN3279	Yes				Has domain(s) with predicted nucleotide binding, oxidoreductase activity and role in metabolic process
AN3373	Yes				Ortholog(s) have role in DNA damage checkpoint and cytosol, nuclear chromatin localization
AN3493	Yes				Predicted threonine-type endopeptidase; inp secondary metabolite gene cluster member
AN3689	Yes				Ortholog(s) have role in ascospore formation and cytosol, nucleus localization
AN3722	Yes				Ortholog(s) have role in secondary metabolite biosynthetic process
AN3742	Yes
AN3845	Yes
AN3934	Yes				Has domain(s) with predicted GTP binding, GTPase activity and role in GTP catabolic process, intracellular protein transport, protein transport, signal transduction, small GTPase mediated signal transduction
AN4035	Yes				Positively acting regulatory gene; putative Zn(II)2Cys6 transcription factor; inducer of acetamide and enzymes of omega amino acid and lactam catabolism
AN4283	Yes
AN4318	Yes				Ortholog(s) have peroxisome matrix targeting signal-2 binding activity and role in protein import into peroxisome matrix
AN4403	Yes				Has domain(s) with predicted heat shock protein binding, unfolded protein binding activity and role in protein folding
AN4519	Yes				Has domain(s) with predicted DNA binding activity, role in DNA recombination, DNA repair, double-strand break repair and nucleus localization
AN4583	Yes				Putative peptidyl-prolyl cis-trans isomerase D (PPIase); cyclophilin family member; protein abundance decreased by menadione stress; transcript levels increase during the unfolded-protein response (UPR) and in response to camptothecin (1, 3, 4, 5)
AN4697	Yes				Ortholog(s) have palmitoyltransferase activity, role in protein palmitoylation, vacuole fusion, non-autophagic and Golgi apparatus, fungal-type vacuole membrane localization
AN4711	Yes
AN4755	Yes				Ortholog(s) have role in aerobic respiration, development of symbiont in host and cytosol, mitochondrial intermembrane space, nucleus localization
AN4759	Yes				Predicted Rab guanine nucleotide exchange factor (Rab GEF)
AN4770	Yes				adenosine 3-phosphate 5-phosphosulfate (PAPS) reductase involved in sulfate assimilation
AN4805	Yes
AN4854	Yes
AN4905	Yes				theta class glutathione S-transferase; involved in resistance to a variety of xenobiotics and metals; confers susceptibility to the systemic fungicide carboxin
AN5009	Yes				Has domain(s) with predicted nucleic acid binding, nucleotide binding activity
AN5099	Yes				Ortholog(s) have role in chromatin remodeling and Rpd3L-Expanded complex, Rpd3S complex localization
AN5101	Yes				Has domain(s) with predicted metallopeptidase activity
AN5140	Yes				Has domain(s) with predicted role in transmembrane transport and integral to membrane localization
AN5181	Yes				Protein involved in nuclear migration; interacts directly with NudF at spindle-pole bodies; also localizes to hyphal cortex; null mutants inviable except at low temperatures or high osmolarity; null mutants display thickened cell walls
AN5213	Yes				Ortholog(s) have Golgi apparatus, cell division site, cell tip localization
AN5257	Yes
AN5369	Yes				Has domain(s) with predicted role in transmembrane transport and integral to membrane localization
AN5370	Yes				Has domain(s) with predicted role in transmembrane transport and integral to membrane localization
AN5385	Yes
AN5449	Yes				Has domain(s) with predicted sulfuric ester hydrolase activity and role in metabolic process
AN5453	Yes				Arrestin-like protein
AN5549	Yes				Has domain(s) with predicted transmembrane transporter activity, role in transmembrane transport and integral to membrane localization
AN5623	Yes
AN5646	Yes				Putative enzyme with a predicted role in fatty acid degradation
AN5657	Yes
AN5796	Yes
AN5867	Yes				Ortholog(s) have acetyl-CoA:L-glutamate N-acetyltransferase activity, role in ornithine biosynthetic process and mitochondrial matrix localization
AN5893	Yes				RGS (regulator of G-protein signaling) family member; negative regulator of G-protein signaling promoting conidiophore development; required for light-dependent activation of brlA transcription
AN5919	Yes				Ortholog(s) have role in ascospore formation, cellular response to nitrogen starvation, multivesicular body membrane disassembly, piecemeal microautophagy of nucleus, vacuolar protein processing
AN5937	Yes				Has domain(s) with predicted manganese ion binding, nutrient reservoir activity and apoplast localization
AN6044	Yes				Putative serine/threonine protein kinase of the PITSLRE superfamily involved in cell cycle progression during S phase and in DNA damage response; camptothecin induced
AN6088	Yes				Predicted metal ion transmembrane transporter; upregulated in A. oryzae and A. nidulans under hypoxic growth conditions
AN6110	Yes				Ortholog(s) have role in mRNA cis splicing, via spliceosome and Prp19 complex, spliceosomal complex localization
AN6141	Yes				Ortholog(s) have glutaminase activity, role in negative regulation of apoptotic process, pyridoxine biosynthetic process and cytoplasm localization
AN6158	Yes
AN6237	Yes				Has domain(s) with predicted ATP binding, ATPase activity, coupled to transmembrane movement of substances activity, role in transmembrane transport and integral to membrane localization
AN6398	Yes				Ortholog(s) have intracellular localization
AN6406	Yes
AN6411	Yes				Putative GNAT-type acetyltransferase
AN6420	Yes
AN6424	Yes
AN6477	Yes				Has domain(s) with predicted role in transmembrane transport and integral to membrane localization
AN6512	Yes
AN6527	Yes
AN6543	Yes				Ortholog(s) have adenyl-nucleotide exchange factor activity, role in cytoplasmic translation and cytosolic ribosome, nucleus localization
AN6581	Yes				Has domain(s) with predicted ATP binding, ATPase activity, ATPase activity, coupled to transmembrane movement of substances, nucleoside-triphosphatase activity, nucleotide binding activity and role in transport
AN6718	Yes				Has domain(s) with predicted ATP binding, nucleoside-triphosphatase activity, nucleotide binding activity
AN6777	Yes				Putative F-box protein
AN6821	Yes
AN6862	Yes
AN6898	Yes				Ortholog(s) have role in asexual sporulation resulting in formation of a cellular spore, intralumenal vesicle formation and protein retention in Golgi apparatus, protein targeting to vacuole involved in ubiquitin-dependent protein catabolic process via the multivesicular body sorting pathway
AN6914	Yes				Has domain(s) with predicted calcium ion binding activity
AN6920	Yes				Subunit of the endosomal sorting complex required for transport III (ESCRT-III); mediates recruitment of calpain-like cysteine protease PalB to the ESCRT-III complex; mutant inefficiently processes the pacC transcript
AN6924	Yes
AN6983	Yes
AN6985	Yes				Putative ribulokinase with a predicted role in ribulose metabolism
AN7106	Yes				Ortholog(s) have role in meiotic telomere clustering and negative regulation of transcription from RNA polymerase II promoter by glucose
AN7137	Yes				Has domain(s) with predicted role in transmembrane transport and integral to membrane localization
AN7175	Yes
AN7194	Yes				Has domain(s) with predicted nucleotide binding, oxidoreductase activity, zinc ion binding activity and role in oxidation-reduction process
AN7290	Yes				Ortholog(s) have role in mRNA cis splicing, via spliceosome, response to xenobiotic stimulus, spliceosomal complex assembly and U2 snRNP, cytosol localization (1)
AN7295	Yes				utative transmembrane transporter; upregulated in A. oryzae and A. nidulans under hypoxic growth conditions
AN7397	Yes
AN7451	Yes				Putative NAD-glutamate dehydrogenase with a predicted role in glutamate and glutamine metabolism
AN7513	Yes				Homologous to bZIP family transcription factor human AP-1 and Aspergillus nidulans AtfA (NapA)
AN7614	Yes
AN7708	Yes				Ortholog(s) have alditol:NADP+ 1-oxidoreductase activity, role in D-xylose catabolic process, arabinose catabolic process, cellular response to oxidative stress and cytosol, nucleus localization
AN7729	Yes				Ortholog(s) have bilirubin transmembrane transporter activity, glutathione S-conjugate-exporting ATPase activity, phytochelatin transmembrane transporter activity
AN7735	Yes				Putative endoglucanase; protein localized to the conidial cell wall
AN7758	Yes
AN7823	Yes				Putative peroxidase; member of the sterigmatocystin biosynthesis gene cluster (1, 2)
AN7872	Yes				Predicted transcription factor; predicted secondary metabolism gene cluster member
AN7876	Yes				Putative branched chain amino acid aminotransferase with a predicted role in branched chain amino acid biosynthesis; predicted secondary metabolism gene cluster member
AN7892	Yes				Small heat-shock protein; molecular chaperone; expression upregulated after exposure to farnesol
AN7911	Yes				Putative amidohydrolase; member of the F9775 secondary metabolite gene cluster
AN7975	Yes
AN8008	Yes
AN8052	Yes
AN8099	Yes
AN8257	Yes
AN8340	Yes				Has domain(s) with predicted role in transmembrane transport and integral to membrane localization
AN8341	Yes				Has domain(s) with predicted catalytic activity, sulfuric ester hydrolase activity and role in metabolic process
AN8344	Yes				Has domain(s) with predicted ATP binding, ATPase activity, ATPase activity, coupled to transmembrane movement of substances, nucleoside-triphosphatase activity, nucleotide binding activity and role in transport
AN8391	Yes				Has domain(s) with predicted sequence-specific DNA binding RNA polymerase II transcription factor activity, zinc ion binding activity, role in regulation of transcription, DNA-dependent and nucleus localization
AN8444	Yes				Protein with similarity to cellulose synthase; predicted role in beta-glucan synthesis
AN8460	Yes				Has domain(s) with predicted DNA binding, sequence-specific DNA binding RNA polymerase II transcription factor activity, zinc ion binding activity and role in regulation of transcription, DNA-dependent, transcription, DNA-dependent
AN8486	Yes
AN8493	Yes				Has domain(s) with predicted catalytic activity, oxidoreductase activity
AN8503	Yes
AN8708	Yes
AN8740	Yes
AN8741	Yes				Putative C2H2 transcription factor involved in regulation of secondary metabolism and morphogenesis
AN8750	Yes				Has domain(s) with predicted oxidoreductase activity, role in oxidation-reduction process and mitochondrion localization
AN8768	Yes				Ortholog(s) have COPI-coated vesicle, clathrin-coated vesicle localization
AN8933	Yes				Has domain(s) with predicted acyl-CoA hydrolase activity and role in acyl-CoA metabolic process
AN8943	Yes
AN8988	Yes				Has domain(s) with predicted NAD binding, oxidoreductase activity, acting on the aldehyde or oxo group of donors, NAD or NADP as acceptor activity and role in cellular amino acid metabolic process, oxidation-reduction process
AN9007	Yes				Putative cytochrome P450; predicted secondary metabolism gene cluster member
AN9013	Yes				Has domain(s) with predicted sequence-specific DNA binding RNA polymerase II transcription factor activity, zinc ion binding activity, role in regulation of transcription, DNA-dependent and nucleus localization
AN9031	Yes				Has domain(s) with predicted catalytic activity and role in metabolic process
AN9165	Yes				Has domain(s) with predicted role in transmembrane transport and integral to membrane localization
AN9168	Yes
AN9206	Yes				Transcript induced in response to calcium dichloride in a CrzA-dependent manner
AN9304	Yes				Glutathione S-transferase; upregulated in A. oryzae and A. nidulans under hypoxic growth conditions
AN9316	Yes				Ortholog(s) have role in cellular response to drug (
AN9347	Yes				Has domain(s) with predicted nucleotide binding, oxidoreductase activity and role in metabolic process
AN9378	Yes
AN9412	Yes
AN9451	Yes				Protein of unknown function; overexpression confers the "fluffy" phenotype; transcript is induced by nitrate
AN9513	Yes				Has domain(s) with predicted transferase activity, transferring acyl groups other than amino-acyl groups activity
AN9540	Yes
AN10057	Yes				Has domain(s) with predicted extracellular region localization
AN10274	Yes				Putative rhamnogalacturonan hydrolase
AN10357	Yes
AN10401	Yes
AN10495	Yes				Has domain(s) with predicted CoA-transferase activity and role in ketone body catabolic process, metabolic process
AN10513	Yes				Has domain(s) with predicted calcium-dependent cysteine-type endopeptidase activity, role in proteolysis and intracellular localization
AN10520	Yes
AN10777	Yes				Has domain(s) with predicted oxidoreductase activity, transferase activity, transferring hexosyl groups activity and role in oxidation-reduction process
AN10915	Yes
AN10934	Yes
AN11028	Yes				Predicted nucleotide binding protein with oxidoreductase activity and a role in oxidation-reduction; predicted secondary metabolism gene cluster member
AN11105	Yes				Has domain(s) with predicted nucleotide binding, oxidoreductase activity and role in metabolic process
AN11109	Yes				ORF that was absent from the original release of version 4 of the A. nidulans annotation, but present in a previous version; reinstated into version 4 in AspGD as of July 2009
AN11729	Yes
AN11749	Yes
AN11810	Yes				Putative GNAT-type acetyltransferase
AN11846	Yes
AN11858	Yes
AN11865	Yes
AN11915	Yes
AN12002	Yes				Ortholog(s) have dioxygenase activity and role in secondary metabolite biosynthetic process
AN12074	Yes				Has domain(s) with predicted substrate-specific transmembrane transporter activity, transmembrane transporter activity, role in transmembrane transport and integral to membrane, membrane localization
AN12174	Yes
AN12177	Yes
AN12196	Yes				Has domain(s) with predicted transferase activity, transferring acyl groups other than amino-acyl groups activity
AN12210	Yes
AN12211	Yes
AN12241	Yes
AN12304	Yes
AN12439	Yes
AN0170			Yes		Thioredoxin; predicted role in cell redox homeostasis; required for conidiation; expression upregulated after exposure to farnesol
AN0225			Yes		Ortholog(s) have bile acid-exporting ATPase activity, role in bile acid and bile salt transport and fungal-type vacuole localization
AN0243			Yes		Putative phosphatidylinositol transfer protein
AN0257			Yes		Putative peroxisomal ATP carrier protein with a predicted role in fatty acid beta-oxidation
AN0300			Yes		Putative asparaginase with a predicted role in asparagine metabolism
AN0349			Yes		Ortholog(s) have role in protein refolding and mitochondrial matrix localization
AN0418			Yes		Putative high-affinity urea/H+ symporter; regulated by nitrogen catabolite repression; transcript upregulated by nitrate limitation (1, 2)
AN0458			Yes
AN0557			Yes		Putative F-box protein
AN0572			Yes
AN0628			Yes		Putative D-lactate dehydrogenase with a role in pyruvate-acetyl-coA metabolism; transcript is induced by nitrate
AN0717			Yes		Putative histidinol-phosphate aminotransferase with a predicted role in histidine metabolism
AN0868			Yes		Acyl-CoA thioesterase; upregulated in A. oryzae and A. nidulans under hypoxic growth conditions
AN0950			Yes
AN1020			Yes
AN1049			Yes		Putative zinc metalloproteinase; PalA-dependent expression independent of pH
AN1193			Yes		Putative succinate-CoA ligase (GDP-forming), alpha chain
AN1297			Yes		Ortholog(s) have role in Golgi to endosome transport and Golgi membrane, fungal-type vacuole membrane localization
AN1460			Yes
AN1539			Yes		Subunit 4 of the COP9 signalosome; required for light-dependent asexual and sexual development and cleistothecia production; regulates secondary metabolite production, mutant hyphae are aberrant with abnormal red pigmentation
AN1584			Yes		Ortholog(s) have transcription cofactor activity, role in negative regulation of calcium ion-dependent exocytosis and nucleus localization
AN1812			Yes		bZIP transcription factor; induced in response to amino acid starvation
AN1841			Yes		Has domain(s) with predicted nucleotide binding activity
AN2019			Yes
AN2107			Yes		Has domain(s) with predicted GTP binding, GTPase activity
AN2129			Yes		Subunit 5 of the COP9 signalosome (CSN) responsible for cleaving the ubiquitin-like protein Nedd8 from cullin-RING E3 ubiquitin ligases; required for normal cleistothecia development; mutants impaired in secondary metabolism
AN2343			Yes		Putative nitroreductase; intracellular, menadione stress-induced protein
AN2350			Yes		L-amino acid oxidase enzyme with broad substrate specificity
AN2370			Yes
AN2890			Yes		Has domain(s) with predicted hydrolase activity and role in metabolic process
AN2925			Yes		Putative peroxisomal import protein (peroxin) with a role in fatty acid utilization; required for growth on long chain fatty acids
AN2939			Yes		Ortholog(s) have mitochondrion localization
AN2944			Yes		Transcriptional co-activator of the major nitrogen regulatory protein AreA; transcript is induced by nitrate
AN3039			Yes
AN3120			Yes		Has domain(s) with predicted DNA binding, sequence-specific DNA binding RNA polymerase II transcription factor activity, zinc ion binding activity and role in regulation of transcription, DNA-dependent, transcription, DNA-dependent (
AN3220			Yes		Has domain(s) with predicted substrate-specific transmembrane transporter activity, transmembrane transporter activity, role in transmembrane transport and integral to membrane, membrane localization (
AN3664			Yes
AN3849			Yes		Has domain(s) with predicted protein disulfide oxidoreductase activity
AN4062			Yes
AN4603			Yes		Putative allantoinase with a predicted role in purine metabolism
AN4725			Yes		Has domain(s) with predicted nucleic acid binding activity
AN4955			Yes		Has domain(s) with predicted zinc ion binding activity
AN5056			Yes		Homologous to ccg-1 from N. crassa; transcript induced by light in in developmentally competent mycelia
AN5245			Yes
AN5324			Yes		Dehydrin-like protein; protein induced by farnesol
AN5341			Yes		Ortholog(s) have calcium ion binding activity
AN5344			Yes		Protein involved in DNA repair; some similarity to E2 ubiquitin-conjugating enzyme; transcript upregulated in response to camptothecin
AN5440			Yes		Putative cytochrome c peroxidase; expression upregulated after exposure to farnesol
AN5616			Yes
AN5650			Yes		Ortholog(s) have Golgi apparatus, cell division site, cell tip, endoplasmic reticulum localization
AN5731			Yes		Putative chorismate synthase with a predicted role in aromatic amino acid biosynthesis
AN5886			Yes		Alpha-isopropylmalate isomerase with a predicted role in valine, leucine, and isoleucine metabolism; protein expressed at increased levels in a hapX mutant versus wild-type; transcript is induced by nitrate; protein induced by farnesol
AN5991			Yes		Putative peroxisomal protein (peroxin) with a role in fatty acid utilization; required for growth on long chain fatty acids
AN6118			Yes		Dicarboxylic amino acid permease, mediates high-affinity transport of L-glutamate and L-aspartate; regulated by nitrogen metabolite repression; mutants fail to utilize aspartate as a sole nitrogen source
AN6161			Yes		Putative peroxisome biogenesis protein
AN6258			Yes		Putative peroxin with a predicted role in peroxisome biogenesis
AN6338			Yes		Putative aromatic-amino-acid transaminase with a predicted role in aromatic amino acid biosynthesis
AN6381			Yes		Has domain(s) with predicted role in transmembrane transport and integral component of membrane localization
AN6395			Yes		Protein with rhamnogalacturonan lyase activity, involved in degradation of pectin
AN6397			Yes		Has domain(s) with predicted ATP binding, nucleoside-triphosphatase activity, nucleotide binding activity
AN6668			Yes		Has domain(s) with predicted nucleotide binding activity
AN6699			Yes
AN6753			Yes		Putative NADH-dependent flavin oxidoreductase; menadione stress-induced protein
AN6796			Yes		Ortholog(s) have intracellular localization
AN7173			Yes		Has domain(s) with predicted role in transmembrane transport and integral to membrane localization
AN7560			Yes		Protein involved in a signaling pathway that activates PacC transcription factor in response to alkaline ambient pH
AN7636			Yes		Has domain(s) with predicted oxidoreductase activity, transferase activity, transferring acyl groups other than amino-acyl groups, zinc ion binding activity and role in oxidation-reduction process
AN7667			Yes		Has domain(s) with predicted substrate-specific transmembrane transporter activity, transmembrane transporter activity, role in transmembrane transport and integral component of membrane, membrane localization
AN7764			Yes		Has domain(s) with predicted ligase activity
AN7814			Yes		Putative polyketide synthase/fatty acid synthase beta; required for sterigmatocystin biosynthesis; member of the sterigmatocystin biosynthesis gene cluster
AN7873			Yes		Putative multifunctional enzyme with a predicted role in cytosolic fatty acid formation; predicted secondary metabolism gene cluster member
AN7927			Yes
AN8043			Yes
AN8172			Yes		Has domain(s) with predicted pyridoxal phosphate binding, transferase activity, transferring nitrogenous groups activity and role in biosynthetic process
AN8251			Yes		bZIP transcription factor; physically interacts with CCAAT-complex protein HapB and HapE by two-hybrid; synthetically lethal with sreA; expression repressed by iron; mutants have increased ferricrocin and decreased triacetyl fusarinine C
AN8269			Yes		90 kilodalton heat shock protein; physically associates with importin-alpha, KapA; palA-dependent expression independent of pH
AN8416			Yes		Protein with homology to the Saccharomyces cerevisiae uracil transporter Fur4p; mutant is unaffected in uracil transport in A. nidulans
AN8417			Yes		Has domain(s) with predicted hydrolase activity, acting on carbon-nitrogen (but not peptide) bonds activity and role in nitrogen compound metabolic process
AN8478			Yes
AN8485			Yes		Ortholog(s) have cytosol, nucleus localization
AN8566			Yes		Has domain(s) with predicted catechol 1,2-dioxygenase activity, ferric iron binding activity and role in catechol-containing compound metabolic process, oxidation-reduction process
AN8604			Yes		Putative GNAT-type acetyltransferase
AN8764			Yes
AN8967			Yes		Has domain(s) with predicted UDP-N-acetylmuramate dehydrogenase activity, flavin adenine dinucleotide binding, oxidoreductase activity, acting on CH-OH group of donors activity and role in oxidation-reduction process
AN8979			Yes		Alcohol dehydrogenase with a role in two-carbon compound metabolism; expression is negatively regulated by glucose; transcript upregulated by exposure to ethanol; protein levels decrease in response to farnesol
AN9156			Yes
AN9285			Yes
AN9339			Yes		catalase B
AN10017			Yes		Ortholog(s) have role in cellular protein localization, positive regulation of ubiquitin-specific protease activity and cell cortex of cell tip, cell division site, cytosol localization
AN10166			Yes
AN10301			Yes		Has domain(s) with predicted nucleotide binding activity
AN10363			Yes
AN10371			Yes		Oleate delta-12 desaturase; transcriptionally regulated by low temperature and by light
AN10483			Yes
AN10530			Yes
AN10533			Yes		Putative trehalose-6-phosphate synthase; ortholog of S. cerevisiae Tps3p; expression upregulated after exposure to farnesol
AN10641			Yes		Has domain(s) with predicted protein disulfide oxidoreductase activity
AN10664			Yes
AN10747			Yes		Has domain(s) with predicted role in lipid metabolic process
AN10880			Yes		Ortholog(s) have cytoplasm, nucleus localization
AN11052			Yes		Ortholog(s) have 5'-3' exoribonuclease activity, magnesium ion binding activity and cytoplasmic mRNA processing body, cytoplasmic stress granule, cytosol localization
AN11198			Yes		Has domain(s) with predicted heme binding, oxidoreductase activity and role in oxidation-reduction process
AN12172			Yes
AN12426			Yes		Has domain(s) with predicted integral to membrane localization
AN12432			Yes
AN0054		Yes		Yes	Putative adenylate-forming enzyme
AN0055		Yes		Yes	Transmembrane protein involved in regulation of conidium development; required for expression of brlA; predicted oxidoreductase with FAD-binding and haem-binding domains
AN0067		Yes		Yes	Putative ribonucleotide reductase small subunit; transcript upregulated in response to camptothecins
AN0228		Yes		Yes	Ortholog(s) have ATP-dependent 3'-5' DNA helicase activity, DNA replication origin binding, four-way junction helicase activity and single-stranded DNA binding
AN0229		Yes		Yes	Ortholog(s) have role in Golgi to plasma membrane transport and Golgi apparatus, membrane localization
AN0260		Yes		Yes	Putative DNA primase, large subunit; ortholog of S. cerevisiae PRI2; expression reduced after exposure to farnesol
AN0359		Yes		Yes	Putative eIF3b subunit of translation initiation factor 3 (eIF3); required for conidial germination
AN0457		Yes		Yes
AN0500		Yes		Yes
AN0745		Yes		Yes	Putative nucleolar protein; ortholog of S. cerevisiae Nop1p; related to mammalian fibrillarin; expression reduced after exposure to farnesol
AN0759		Yes		Yes
AN0851		Yes		Yes	Has domain(s) with predicted cholestenol delta-isomerase activity, role in sterol metabolic process and endoplasmic reticulum, integral to membrane localization
AN0964		Yes		Yes
AN1088		Yes		Yes
AN1128		Yes		Yes
AN1142		Yes		Yes
AN1288		Yes		Yes
AN1322		Yes		Yes	Has domain(s) with predicted GTP binding, GTPase activity
AN1338		Yes		Yes	Predicted glycosylphosphatidylinositol (GPI)-anchored protein
AN1399		Yes		Yes	Has domain(s) with predicted role in meiotic chromosome segregation and chromosome, centromeric region, nucleus localization
AN1408		Yes		Yes	Putative U5 snRNP-specific protein; expression reduced after exposure to farnesol
AN1533		Yes		Yes	Ortholog(s) have role in endonucleolytic cleavage in 5'-ETS of tricistronic rRNA transcript (SSU-rRNA, 5.8S rRNA and LSU-rRNA), mor
AN1604		Yes		Yes	Putative alpha-1,3-glucanase; predicted glycosyl phosphatidylinositolGPI)-anchor
AN1660		Yes		Yes
AN1905		Yes		Yes	Putative HP1 chromatin modifier protein; N-terminal chromo-domain followed by a C-terminal chromo-shadow domain; S. cerevisiae does not contain a HP1 protein
AN1920		Yes		Yes	Has domain(s) with predicted solute:hydrogen antiporter activity, role in cation transport, transmembrane transport and integral to membrane localization (
AN1941		Yes		Yes	Predicted glycosylphosphatidylinositol (GPI)-anchored protein
AN1962		Yes		Yes
AN1968		Yes		Yes	Ortholog(s) have endoplasmic reticulum localization
AN2112		Yes		Yes
AN2137		Yes		Yes	Has domain(s) with predicted nucleus localization
AN2237		Yes		Yes
AN2314		Yes		Yes	Putative 1,4-alpha-glucan branching enzyme with a predicted role in starch metabolism
AN2388		Yes		Yes	Putative beta-1,4-endoglucanase
AN2423		Yes		Yes
AN2511		Yes		Yes	Putative spindle assembly checkpoint protein that localizes to the nuclear pore complex
AN2538		Yes		Yes
AN2545		Yes		Yes	Putative nonribosomal peptide synthetase; emericellamide synthetase; required for emericellamide biosynthesis; emericellamide (eas) biosynthetic gene cluster member
AN2549		Yes		Yes	Putative acyl-CoA ligase; required for emericellamide biosynthesis; emericellamide (eas) biosynthetic gene cluster member
AN2646		Yes		Yes
AN2647		Yes		Yes
AN2847		Yes		Yes	Ortholog(s) have RNA binding, single-stranded telomeric DNA binding activity and cytosol, nucleus localization
AN2912		Yes		Yes
AN2923		Yes		Yes
AN2941		Yes		Yes
AN3037		Yes		Yes	Has domain(s) with predicted cholinesterase activity
AN3040		Yes		Yes
AN3048		Yes		Yes	Predicted mariner transposon-related ORF
AN3112		Yes		Yes	UDP-galactopyranose mutase, a flavoenzyme that converts UDP-galactopyranose to UDP-galactofuranose, a central enzyme in in galactofuranose biosynthesis; involved in cell wall biogenesis
AN3124		Yes		Yes	Kinesin-family protein
AN3304		Yes		Yes	Putative GABA transporter; transcript repressed by light in developmentally competent mycelia
AN3331		Yes		Yes	Has domain(s) with predicted catalytic activity, metal ion binding, phosphoric diester hydrolase activity
AN3453		Yes		Yes	Has domain(s) with predicted ubiquitin thiolesterase activity, role in ubiquitin-dependent protein catabolic process and intracellular localization
AN3482		Yes		Yes
AN3489		Yes		Yes	Ortholog(s) have endoplasmic reticulum localization
AN3529		Yes		Yes
AN3638		Yes		Yes	Putative C-4 sterol methyl oxidase with a predicted role in sterol metabolism
AN3652		Yes		Yes
AN3721		Yes		Yes	Kinesin-family protein
AN3731		Yes		Yes
AN3820		Yes		Yes
AN3944		Yes		Yes	Ortholog(s) have rDNA binding activity, role in rRNA transcription and cytosol, nucleolus localization
AN4025		Yes		Yes	Has domain(s) with predicted hydrolase activity
AN4198		Yes		Yes	Has domain(s) with predicted oxidoreductase activity and role in oxidation-reduction process
AN4394		Yes		Yes	Ortholog(s) have role in asexual sporulation resulting in formation of a cellular spore, positive regulation of asexual sporulation resulting in formation of a cellular spore, regulation of transcription, DNA-dependent
AN4555		Yes		Yes	Ortholog(s) have role in DNA-dependent DNA replication, maintenance of rDNA, mitotic sister chromatid segregation, nucleolus organization, postreplication repair and RecQ helicase-Topo III complex, mitochondrion, nucleus localization
AN4802		Yes		Yes	60S ribosomal protein L21; ortholog of S. cerevisiae Rpl21Ap; expression reduced after exposure to farnesol
AN4864		Yes		Yes	Putative glucosyltransferase; locus contains the conserved upstream open reading frame (uORF) AN4864-uORF
AN4865		Yes		Yes	Has domain(s) with predicted nucleic acid binding, nucleotide binding activity (
AN4902		Yes		Yes
AN4908		Yes		Yes	Putative eukaryotic translation initiation factor subunit; PalA-dependent expression independent of pH
AN4958		Yes		Yes	Has domain(s) with predicted nucleus localization
AN5033		Yes		Yes	Predicted glycosylphosphatidylinositol (GPI)-anchored protein
AN5037		Yes		Yes	Has domain(s) with predicted flavin adenine dinucleotide binding, oxidoreductase activity, acting on CH-OH group of donors activity and role in oxidation-reduction process
AN5055		Yes		Yes	Has domain(s) with predicted aminopeptidase activity, metalloexopeptidase activity and role in cellular process, proteolysis
AN5114		Yes		Yes	Has domain(s) with predicted RNA binding, nucleic acid binding, ribonuclease H activity and role in RNA metabolic processhave role in conjugation with cellular fusion, regulation of conjugation with cellular fusion and cytosol, nucleolus localization
AN5215		Yes		Yes	Ortholog(s) have role in endocytic recycling and cytosol, endosome, nucleus localization
AN5353		Yes		Yes	Transcript repressed by light in developmentally competent mycelia
AN5424		Yes		Yes
AN5437		Yes		Yes
AN5487		Yes		Yes
AN5558		Yes		Yes	Broad specificity thermostable alkaline protease; extracellular; regulated by nitrogen, carbon and sulfur metabolite repression; transcript repressed by light in developmentally competent mycelia
AN5665		Yes		Yes	Putative cytochrome P450
AN5762		Yes		Yes	Predicted glycosylphosphatidylinositol (GPI)-anchored protein
AN5770		Yes		Yes	Ortholog(s) have endoplasmic reticulum localization
AN5815		Yes		Yes	Aurora protein serine/threonine kinase
AN5862		Yes		Yes	Putative ortholog of S. cerevisiae Erg28p; expression reduced after exposure to farnesol
AN5992		Yes		Yes	Ortholog(s) have role in DNA replication initiation and MCM complex localization
AN6015		Yes		Yes	Has domain(s) with predicted DNA binding, sequence-specific DNA binding transcription factor activity and role in regulation of transcription, DNA-dependent
AN6285		Yes		Yes
AN6300		Yes		Yes	Ortholog(s) have Elg1 RFC-like complex, cytosol, nucleus localization
AN6310		Yes		Yes	Ortholog(s) have role in rRNA processing, ribosomal large subunit assembly and mitochondrion, mitotic spindle pole body, nucleoplasm localization
AN6382		Yes		Yes	Has domain(s) with predicted phosphoric diester hydrolase activity and role in lipid metabolic process
AN6401		Yes		Yes	Putative hydrophobin
AN6470		Yes		Yes	Protein with lysozyme activity, involved in carbohydrate catabolism
AN6471		Yes		Yes	Predicted glycosylphosphatidylinositol (GPI)-anchored protein
AN6556		Yes		Yes	Ortholog(s) have mRNA binding activity
AN6564		Yes		Yes	Ortholog(s) have structural constituent of ribosome activity and mitochondrial small ribosomal subunit localization
AN6565		Yes		Yes
AN6620		Yes		Yes	Has domain(s) with predicted hydrolase activity, hydrolyzing O-glycosyl compounds activity and role in carbohydrate metabolic process
AN6682		Yes		Yes	Ortholog(s) have oxidized purine nucleobase lesion DNA N-glycosylase activity, role in base-excision repair, AP site formation and mitochondrion localization
AN6895		Yes		Yes	Ortholog(s) have ATP-dependent DNA helicase activity, role in DNA replication, mitochondrial genome maintenance, replication fork progression beyond termination site and nuclear telomeric heterochromatin, replication fork localization
AN6904		Yes		Yes	mitochondrial ribosomal protein L43
AN6934		Yes		Yes	Has domain(s) with predicted role in transmembrane transport and integral to membrane localization
AN7032		Yes		Yes	Class II chitin synthase with a role in chitin biosynthesis; involved with ChsC in septum formation and conidiation; transcript induced during asexual development; protein localizes to conidiophores
AN7116		Yes		Yes
AN7159		Yes		Yes	Ortholog(s) have tripeptidyl-peptidase activity
AN7214		Yes		Yes
AN7248		Yes		Yes
AN7263		Yes		Yes
AN7280		Yes		Yes	Has domain(s) with predicted ATP binding activity
AN7325		Yes		Yes	Ortholog(s) have role in interphase of mitotic cell cycle, negative regulation of G2/M transition of mitotic cell cycle and nucleus localization
AN7532		Yes		Yes
AN7678		Yes		Yes	Predicted microtubule-binding protein with similarity to Schizosaccharomyces pombe Pom1
AN7798		Yes		Yes
AN8069		Yes		Yes	Has domain(s) with predicted membrane localization
AN8218		Yes		Yes	Putative thioredoxin reductase
AN8433		Yes		Yes	Has domain(s) with predicted catalytic activity and role in metabolic process
AN8602		Yes		Yes
AN8660		Yes		Yes
AN8661		Yes		Yes
AN8670		Yes		Yes
AN8730		Yes		Yes
AN8851		Yes		Yes	Predicted pseudouridylate synthase, involved in establishment of cell polarity; mutants show defects in anisotropic growth, endocytosis, nuclear distribution and compartmentation; transcript upregulated in response to camptothecin
AN8910		Yes		Yes	Putative polyketide synthase (PKS)
AN8964		Yes		Yes	Has domain(s) with predicted flavin adenine dinucleotide binding, oxidoreductase activity, oxidoreductase activity, acting on CH-OH group of donors activity and role in oxidation-reduction process
AN9001		Yes		Yes
AN9006		Yes		Yes	Protein of unknown function; predicted secondary metabolism gene cluster member
AN9093		Yes		Yes
AN9380		Yes		Yes	Putative chitin deacetylase; catalyzes the conversion of chitin to chitosan by the deacetylation of N-acetyl-D-glucosamine residues
AN9444		Yes		Yes
AN9496		Yes		Yes	Has domain(s) with predicted cholestenol delta-isomerase activity, role in sterol metabolic process and endoplasmic reticulum, integral to membrane localization
AN10087		Yes		Yes	Possible pseudogene, similar to proliferating cell nuclear antigen (PCNA)
AN10137		Yes		Yes	WD domain-containing protein; NeddH-associated protein
AN10225		Yes		Yes	Ortholog(s) have structural molecule activity, role in cellular protein localization, mitotic sister chromatid segregation, mitotic spindle organization, septation initiation signaling cascade and cytoplasm, spindle pole body localization
AN10497		Yes		Yes	Ortholog(s) have role in DNA replication initiation and MCM complex, cytosol, nucleus localization
AN10526		Yes		Yes	Arginine methyltransferase
AN10558		Yes		Yes
AN10583		Yes		Yes
AN10712		Yes		Yes	Has domain(s) with predicted pseudouridine synthase activity, snoRNA binding activity, role in pseudouridine synthesis, ribosome biogenesis, snRNA pseudouridine synthesis and box H/ACA snoRNP complex localization
AN10737		Yes		Yes
AN10848		Yes		Yes	Has domain(s) with predicted nucleic acid binding, nucleotide binding activity
AN10917		Yes		Yes	Has domain(s) with predicted ATP binding, nucleoside-triphosphatase activity
AN11018		Yes		Yes
AN11111		Yes		Yes	Ortholog(s) have 3-phytase activity, acid phosphatase activity, protein tyrosine phosphatase activity and role in cellular response to vitamin B1 starvation, dephosphorylation, thiamine biosynthetic process
AN11141		Yes		Yes	Ortholog(s) have acetylglucosaminyltransferase activity, role in protein N-linked glycosylation and Golgi medial cisterna localization
AN11760		Yes		Yes
AN11981		Yes		Yes
AN11982		Yes		Yes
AN12088		Yes		Yes
AN12158		Yes		Yes
AN12204		Yes		Yes	Has domain(s) with predicted intracellular localization
AN12399		Yes		Yes
AN0104		Yes
AN0203		Yes			Ortholog(s) have role in chromatin remodeling and ASTRA complex, cytosol localization
AN0249		Yes
AN0271		Yes			Putative dUTP pyrophosphatase with a predicted role in pyrimidine metabolism; transcript upregulated in response to camptothecin
AN0316		Yes			Alpha-tubulin, forms a heterodimer with beta-tubulin that promotes microtubule assembly (
AN0409		Yes			Ortholog(s) have cytosol, fungal-type vacuole membrane, nucleus localization
AN0414		Yes
AN0417		Yes			Putative protein translocation complex subunit; expression reduced after exposure to farnesol
AN0433		Yes			Ortholog(s) have cytosol, nucleolus localization
AN0463		Yes			Predicted Rac guanine nucleotide exchange factor (Rac GEF)
AN0465		Yes			Ortholog of S. cerevisiae RPS8A and RPS8B; palA-dependent expression independent of pH
AN0546		Yes			Protein of unknown function
AN0551		Yes			Putative mannosyl-oligosaccharide 1,2-alpha-mannosidase with a predicted role in mannose polymer metabolism
AN0585		Yes			Has domain(s) with predicted sequence-specific DNA binding RNA polymerase II transcription factor activity, zinc ion binding activity, role in regulation of transcription, DNA-dependent and nucleus localization
AN0606		Yes
AN0607		Yes			Non-ribosomal peptide synthetase; similar to ferrichrome peptide synthetases; involved in ferricrocin (FC) siderophore biosynthesis
AN0667		Yes			Putative mannose-6-phosphate isomerase with a predicted role in mannose/mannitol, fructose, and sorbose/sorbitol metabolism
AN0676		Yes			Gamma-tubulin, essential component of the spindle pole body, required for microtubule function (
AN0680		Yes			Has domain(s) with predicted sequence-specific DNA binding, sequence-specific DNA binding RNA polymerase II transcription factor activity, zinc ion binding activity and role in regulation of transcription, DNA-dependent
AN0690		Yes			SET domain-containing protein
AN0704		Yes
AN0715		Yes			Has domain(s) with predicted intracellular localization
AN0764		Yes			Has domain(s) with predicted catechol 1,2-dioxygenase activity, ferric iron binding activity and role in catechol-containing compound metabolic process, oxidation-reduction process
AN0776		Yes			Ortholog(s) have structural constituent of ribosome activity, role in cytoplasmic translation and cytosolic large ribosomal subunit localization
AN0779		Yes			Putative glucan 1,3-beta-glucosidase with a predicted role in glucan metabolism
AN0798		Yes
AN0814		Yes			Ortholog(s) have anaphase-promoting complex binding activity and role in cellular protein localization, mitotic sister chromatid segregation, mitotic spindle assembly checkpoint, positive regulation of mitotic metaphase/anaphase transition
AN0820		Yes
AN0822		Yes			Possible checkpoint kinase; required for normal septation in conidiophores, not hyphae; present in hyphae and conidiophores at septa and cortex, not at spindle pole bodies; mutants have moderate growth defect
AN0834		Yes			Putative ER protein-translocation complex subunit; transcript levels increase during the unfolded-protein response (UPR); ortholog of S. cerevisiae Sec63p
AN0843		Yes			Ortholog(s) have structural constituent of ribosome activity, role in rRNA export from nucleus and 90S preribosome, cytosolic small ribosomal subunit, nucleolus localization
AN0849		Yes
AN0860		Yes
AN0883		Yes			Has domain(s) with predicted acid-amino acid ligase activity
AN0905		Yes			Ortholog(s) have role in protein ubiquitination, regulation of mitotic metaphase/anaphase transition and anaphase-promoting complex, cell division site, cytosol, mitotic spindle pole body localization
AN1006		Yes			Nitrate reductase (NADPH) with a predicted role in nitrogen metabolism; transcript stabilized by intracellular nitrate, destabilized by glutamine; predicted NirA binding site in promoter; hypoxia downregulated
AN1007		Yes			Putative nitrite reductase with a predicted role in nitrogen metabolism; transcript stabilized by intracellular nitrate
AN1008		Yes
AN1018		Yes			Ortholog(s) have role in post-Golgi vesicle-mediated transport and cellular bud tip, cytoplasm localization
AN1058		Yes
AN1094		Yes			Putative mitochondrial NADH dehydrogenase (ubiquinone) with a predicted role in energy metabolism
AN1103		Yes			Has domain(s) with predicted acetoacetate-CoA ligase activity, catalytic activity and role in lipid metabolic process, metabolic process
AN1131		Yes			Putative cytosolic Cu/Zn superoxide dismutase; transcript repressed by light in developmentally competent mycelia
AN1165		Yes			Putative 3-dehydrosphinganine reductase with a predicted role in sphingoglycolipid metabolism
AN1166		Yes			Ortholog(s) have RNA binding, structural constituent of ribosome activity, role in cytoplasmic translation, ribosomal large subunit assembly and cytosolic large ribosomal subunit, nucleolus localization
AN1187		Yes
AN1228		Yes			Ortholog(s) have role in maturation of LSU-rRNA from tricistronic rRNA transcript (SSU-rRNA, 5.8S rRNA, LSU-rRNA) and cytosol, nucleolus, preribosome, large subunit precursor localization
AN1291		Yes			Has domain(s) with predicted carbon-sulfur lyase activity and role in metabolic process
AN1392		Yes			Ortholog(s) have role in attachment of spindle microtubules to kinetochore involved in homologous chromosome segregation and NMS complex, condensed nuclear chromosome kinetochore, spindle pole body localization
AN1394		Yes			Putative septin
AN1424		Yes
AN1463		Yes			Predicted glycosylphosphatidylinositol (GPI)-anchored protein
AN1472		Yes			Ortholog(s) have malate:hydrogen symporter activity, malonic acid uptake transmembrane transporter activity, succinate:hydrogen symporter activity
AN1480		Yes			Putative ureidoglycolate hydrolase with a predicted role in purine metabolism
AN1513		Yes			Putative cysteine synthase or cystathionine beta-synthase with a predicted role in amino acid metabolism
AN1520		Yes
AN1524		Yes			Putative methylenetetrahydrofolate dehydrogenaseNAD+) with a predicted role in one-carbon metabolism
AN1543		Yes			Putative succinate dehydrogenase
AN1674		Yes
AN1690		Yes			Ortholog(s) have nucleus localization
AN1708		Yes			Putative MutS homolog with a predicted role in DNA mismatch repair; transcript upregulated in response to camptothecin
AN1718		Yes
AN1719		Yes
AN1723		Yes			Ortholog(s) have cell septum, hyphal tip localization
AN1725		Yes
AN1769		Yes			Putative 3'-5' bisphosphate nucleotidase with a predicted role in cysteine metabolism; protein expressed at increased levels during osmoadaptation
AN1833		Yes
AN1847		Yes			Protein of unknown function
AN1918		Yes			Putative phosphoenolpyruvate carboxykinase with a predicted role in gluconeogenesis and glycolysis; transcriptionally induced by acetate and after exposure to farnesol
AN1929		Yes			Ortholog(s) have DNA translocase activity, chromatin binding activity
AN1953		Yes			Actin-related protein; dynactin complex subunit; physically associates with importin-alpha, KapA; required for proper vacuolar distribution in addition to normal nuclear distribution
AN1964		Yes			Ortholog of S. cerevisiae RPS6B and RPS6A; palA-dependent expression independent of pH
AN2004		Yes
AN2043		Yes			Has domain(s) with predicted amino acid transmembrane transporter activity, role in amino acid transmembrane transport and membrane localization
AN2044		Yes
AN2059		Yes			Velvet family protein with homology to VeA
AN2128		Yes			Ortholog(s) have role in cellular protein localization, cytokinesis checkpoint, dynein-driven meiotic oscillatory nuclear movement, microtubule bundle formation, mitotic spindle elongation, spindle midzone assembly involved in mitosis
AN2151		Yes
AN2204		Yes			Protein expressed at increased levels during osmoadaptation
AN2249		Yes
AN2274		Yes
AN2275		Yes			Ortholog(s) have structural constituent of ribosome activity, role in cytoplasmic translation and cytosolic large ribosomal subunit, nucleus localization
AN2293		Yes			Putative phosphoribosyl-5-amino-1-phosphoribosyl-4-imidazolecarboxiamide isomerase with a predicted role in histidine metabolism
AN2296		Yes			Ortholog(s) have role in positive regulation of exit from mitosis and nucleus localization
AN2318		Yes
AN2325		Yes			Has domain(s) with predicted carbohydrate binding, catalytic activity and role in carbohydrate metabolic process
AN2332		Yes			Putative succinate dehydrogenase with a predicted role in the TCA cycle
AN2435		Yes			Putative ATP citrate synthase with a predicted role in TCA intermediate metabolism; transcript downregulated upon shift from glucose to ethanol and after exposure to farnesol; protein induced by farnesol
AN2532		Yes			Ortholog(s) have copper ion binding, primary amine oxidase activity, quinone binding activity, role in oxidation-reduction process and external side of fungal-type cell wall localization
AN2547		Yes			Putative polyketide synthase; required for emericellamide biosynthesis
AN2557		Yes
AN2686		Yes
AN2701		Yes
AN2718		Yes			Has domain(s) with predicted nucleic acid binding, zinc ion binding activity and intracellular localization
AN2727		Yes			Putative cytochrome P450
AN2733		Yes			Ortholog(s) have uroporphyrinogen decarboxylase activity, role in heme biosynthetic process and cytosol, nucleus localization
AN2765		Yes			Putative histone H1; localized to chromosomes
AN2797		Yes
AN2862		Yes			Predicted CAP-Gly domain protein with similarity to Saccharomyces cerevisiae Bim1p
AN2871		Yes			CUE-domain containing phosphoprotein that enters the nucleus during mitosis; multi-copy-number suppressor of nimA1; mutation causes defects in the switch from isotropic to polarized growth
AN2876		Yes
AN2878		Yes
AN2899		Yes
AN2916		Yes			Putative succinate dehydrogenase with a predicted role in the TCA cycle
AN2922		Yes
AN2983		Yes			Putative Rho GTPase-activating protein (Rho-GAP); null mutants form normal septa
AN2989		Yes			Ortholog(s) have intracellular localization
AN2993		Yes
AN3055		Yes			Has domain(s) with predicted ribosome binding, translation initiation factor activity, role in regulation of translational initiation, translational initiation and eukaryotic translation initiation factor 3 complex, nucleus localization
AN3067		Yes			Ortholog(s) have DNA-directed DNA polymerase activity, double-stranded DNA binding, single-stranded DNA binding, single-stranded DNA specific 3'-5' exodeoxyribonuclease activity
AN3080		Yes			Ortholog(s) have cytosol localization
AN3085		Yes			Ortholog(s) have mitochondrion localization
AN3095		Yes			Mo25 family protein; mutation causes defect at the metula stage of conidiophore development; cytoplasmic protein; well-conserved, from fungi to mammals; S. cerevisiae ortholog is essential
AN3130		Yes
AN3134		Yes			Ortholog(s) have role in cellular response to drug and chaperonin-containing T-complex, nucleus localization
AN3172		Yes			Ortholog of S. cerevisiae RPS0A and RPS0B; expression reduced after exposure to farnesol
AN3187		Yes			Has domain(s) with predicted DNA binding activity, role in cell division, chromosome segregation and MIS12/MIND type complex localization
AN3303		Yes
AN3312		Yes			Putative L-xylulose reductase
AN3363		Yes			Kinesin-family protein required for the normal completion of mitosis; required for separation of mitotic spindle pole bodies
AN3394		Yes			Putative cytochrome P450; putative O-methylsterigmatocystin oxidoreductase; coregulated (with micA/AN3396 and AN3395) secondary metabolism cluster member
AN3395		Yes			Protein of unknown function; coregulated (with micA/AN3396 and AN3394) secondary metabolism cluster member
AN3413		Yes			Protein with homology to ribosomal protein S2 and S5; ortholog of S. cerevisiae Rps2p; expression reduced after exposure to farnesol
AN3419		Yes			Ortholog(s) have cytosol, nucleus localization
AN3451		Yes			Ortholog(s) have role in mitotic chromosome condensation and condensed chromosome inner kinetochore, condensin complex, cytoplasm, nucleolus localization
AN3468		Yes			Histone H2A
AN3469		Yes			Histone H2B; core histone protein
AN3605		Yes			Has domain(s) with predicted oxidoreductase activity and role in oxidation-reduction process
AN3606		Yes
AN3648		Yes			B-type cyclin, mitosis-specific cyclin required for G2-M transition; regulates activity of cyclin-dependent protein kinase NimX
AN3667		Yes
AN3674		Yes			Has domain(s) with predicted phospholipid binding activity
AN3704		Yes			Has domain(s) with predicted catalytic activity, pyridoxal phosphate binding activity and role in biosynthetic process
AN3788		Yes
AN3795		Yes			Has domain(s) with predicted nucleus localization
AN3817		Yes			Putative 3-hydroxy-3-methylglutaryl-coenzyme A (HMG-CoA) reductase isozyme with a predicted role in sterol metabolism
AN3910		Yes			Ortholog(s) have role in attachment of telomeric heterochromatin to nuclear envelope, maintenance of rDNA, mitotic sister chromatid segregation, nuclear envelope organization and endoplasmic reticulum, nuclear envelope localization
AN3925		Yes			Has domain(s) with predicted catalytic activity, cation binding activity and role in carbohydrate metabolic process
AN3930		Yes
AN3941		Yes			Protein tyrosine phosphatase involved in cell cycle control; required for progression through G2; homolog of S. pombe cdc25
AN3946		Yes			Spindle assembly checkpoint protein kinase; mutants have a moderate growth defect, are sensitive to benomyl, NaCl and display abnormal colony color
AN3947		Yes			Ortholog(s) have 3'-tyrosyl-DNA phosphodiesterase activity, DNA-(apurinic or apyrimidinic site) lyase activity, double-stranded DNA 3'-5' exodeoxyribonuclease activity, role in base-excision repair and mitochondrion, nucleus localization
AN3961		Yes			hypothetical protein
AN3996		Yes			Has domain(s) with predicted methyltransferase activity and role in metabolic process
AN4000		Yes			Protein with similarity to poly(A)-binding proteins; overexpression results in increased brlA expression and asexual development; expression reduced after exposure to farnesol
AN4042		Yes			Putative C-22 sterol desaturase with a predicted role in sterol metabolism; putative cytochrome P450
AN4054		Yes			Putative dehydrogenase with a predicted role in metabolism or penicillin biosynthesis
AN4060		Yes			Putative ribosomal protein S16
AN4092		Yes
AN4163		Yes			Protein with seven WD repeats, involved in cross-pathway control of the response to amino acid starvation; required for sexual development; palA-dependent expression independent of pH; protein induced by farnesol
AN4178		Yes			UPF0160 domain-containing protein; intracellular; protein abundance decreased by menadione stress
AN4182		Yes			cyclin-dependent protein kinase involved in cell cycle control; required for cell cycle progression through G1 and G2; regulated by NimE cyclin and NimT phosphatase; homolog of S. pombe cdc2; transcript camptothecin upregulated
AN4193		Yes
AN4196		Yes			Has domain(s) with predicted ATP binding, protein kinase activity, protein tyrosine kinase activity, transferase activity, transferring phosphorus-containing groups activity and role in protein phosphorylation
AN4202		Yes			Predicted ribosomal protein of the large (60S) ribosomal subunit; differentially expressed during sexual development
AN4223		Yes
AN4255		Yes			Non-catalytic atypical hexokinase involved in regulation of extracellular proteases in response to carbon starvation; associates with mitochondria
AN4264		Yes
AN4422		Yes			Putative aspartic-type endopeptidase; predicted glycosylphosphatidylinositol (GPI)-anchored protein
AN4513		Yes			Microtubule (MT) depolymerase; Kip3 family kinesin; travels toward MT plus end; roles in mitotic spindle positioning, MT cytoskeletal morphology, mitotic progression, chromosome maintenance; mitotic, astral, cytoplasmic MT localization (1)
AN4556		Yes			Ortholog(s) have endoplasmic reticulum localization
AN4595		Yes			Putative nuclear pore complex protein with homology to Saccharomyces cerevisiae Nup42p; localizes to the nuclear periphery during interphase and disperses throughout the cell during mitosis
AN4667		Yes			Septin, involved in development; prevents formation of inappropriate germ tubes and branches; required for formation of normal conidiophores; protein induced by farnesol
AN4685		Yes			Predicted Ras GTPase
AN4702		Yes			Predicted glycosylphosphatidylinositol (GPI)-anchored protein
AN4706		Yes			Myosin II; required for normal conidiation, septum formation and for correct chitin deposition
AN4727		Yes			UDP-glucose 4-epimerase, involved in galactose metabolism; converts UDP-galactose to UDP-glucose; intracellular; protein abundance decreased by menadione stress
AN4787		Yes			Putative ribosomal protein L37; palA-dependent expression independent of pH
AN4791		Yes
AN4803		Yes			Ortholog(s) have rRNA binding, structural constituent of ribosome activity and role in maturation of SSU-rRNA from tricistronic rRNA transcript (SSU-rRNA, 5.8S rRNA, LSU-rRNA), positive regulation of translational fidelity
AN4813		Yes			Has domain(s) with predicted DNA binding, chromatin binding activity
AN4843		Yes			Putative alpha-glucosidase with a predicted role in maltose metabolism
AN4859		Yes			Plasma membrane ATPase with a predicted role in energy metabolism
AN4906		Yes			Ortholog(s) have endoplasmic reticulum localization
AN4916		Yes			Ortholog(s) have role in ribosome biogenesis and cytosol, nucleolus, small-subunit processome localization
AN4929		Yes
AN4947		Yes
AN5027		Yes
AN5028		Yes			Fatty acid oxygenase that plays a role in oxylipin biosynthesis; responsible for the formation of the psi-factor component psiB-beta; expression reduced after exposure to farnesol (1, 2)
AN5035		Yes			Has domain(s) with predicted solute:hydrogen antiporter activity, role in cation transport, transmembrane transport and integral to membrane localization (1)
AN5048		Yes			Has domain(s) with predicted DNA binding, sequence-specific DNA binding, sequence-specific DNA binding transcription factor activity and role in regulation of transcription, DNA-dependent
AN5057		Yes			Putative phosphoprotein phosphatase; reduced growth on AVICEL medium and reduced eglA and eglB expression
AN5067		Yes			Putative transporter of the major facilitator superfamily (MFS); expression reduced after exposure to farnesol
AN5115		Yes
AN5168		Yes			Has domain(s) with predicted nucleoside-triphosphatase activity, nucleotide binding activity
AN5169		Yes			Has domain(s) with predicted phospholipid binding activity
AN5177		Yes			Ortholog(s) have role in ribosomal large subunit biogenesis and nucleolus localization
AN5221		Yes
AN5222		Yes			Ortholog(s) have structural constituent of ribosome activity and role in maturation of SSU-rRNA from tricistronic rRNA transcript (SSU-rRNA, 5.8S rRNA, LSU-rRNA), ribosomal small subunit assembly
AN5290		Yes			Predicted glycosylphosphatidylinositol (GPI)-anchored protein
AN5335		Yes			Putative cytochrome P450
AN5373		Yes			Has domain(s) with predicted nucleotide binding, oxidoreductase activity and role in metabolic process
AN5400		Yes
AN5403		Yes
AN5406		Yes			Predicted type II DNA topoisomerase
AN5408		Yes			Has domain(s) with predicted RNA binding, ribonuclease III activity and role in RNA processing (1)
AN5421		Yes			Has domain(s) with predicted N,N-dimethylaniline monooxygenase activity, NADP binding, flavin adenine dinucleotide binding activity and role in oxidation-reduction process
AN5422		Yes			Putative beta-lactamase family protein; intracellular; protein abundance decreased by menadione stress
AN5444		Yes			Putative tryptophan synthase with a predicted role in aromatic amino acid biosynthesis
AN5495		Yes			Ortholog(s) have role in mitotic sister chromatid segregation, negative regulation of cyclin-dependent protein serine/threonine kinase by cyclin degradation, regulation of mitotic metaphase/anaphase transition
AN5520		Yes			Has domain(s) with predicted role in ribosome biogenesis and ribonucleoprotein complex localization
AN5563		Yes			Putative dehydrogenase with a predicted role in carbohydrate metabolism; NADP+-dependent glycerol dehydrogenase; required for osmotolerance; transcript downregulated by growth in glycerol; expression upregulated after exposure to farnesol
AN5575		Yes
AN5648		Yes			Has domain(s) with predicted Rho GTPase binding, actin binding activity and role in actin cytoskeleton organization
AN5674		Yes			MAP kinase, kinase, kinase, kinase (MAPKKKK); mutants undergo premature but incomplete sexual development
AN5687		Yes
AN5688		Yes			Ortholog(s) have methyltransferase activity, role in cellular response to biotic stimulus, filamentous growth, glucosylceramide biosynthetic process, pathogenesis and plasma membrane localization
AN5719		Yes			Ortholog(s) have cytosol localization
AN5730		Yes
AN5899		Yes			Putative condensin
AN5909		Yes			Dihydroorotate dehydrogenase, catalyzes the fourth step in pyrimidine biosynthesis
AN5954		Yes			Protein with reduced expression after exposure to farnesol
AN5975		Yes			Putative mannitol-1-phosphate 5-dehydrogenase with a predicted role in mannose/mannitol, fructose, and sorbose/sorbitol metabolism; expression upregulated after exposure to farnesol
AN6046		Yes			Putative p67phox regulatory subunit homolog with a predicted role in regulating hyphal reactive oxygen species (ROS) production; required for normal sexual and asexual development
AN6070		Yes			Ortholog(s) have ATP-dependent 3'-5' DNA helicase activity, DNA replication origin binding, chromatin binding, four-way junction helicase activity and single-stranded DNA binding
AN6075		Yes			Has domain(s) with predicted ammonia-lyase activity, catalytic activity, role in L-phenylalanine catabolic process, biosynthetic process and cytoplasm localization
AN6150		Yes			Cell polarity protein; involved in septum formation in hyphae and developing conidiophores; localizes to phialide-spore, vesicle-metulae and metulae-phialide junctions
AN6162		Yes			Protein predicted to have a role in pheromone precursor processing
AN6168		Yes			Putative malate dehydrogenase with a predicted role in oxidation of malate to pyruvate
AN6188		Yes
AN6224		Yes			Ortholog(s) have protein homodimerization activity and role in attachment of spindle microtubules to kinetochore involved in homologous chromosome segregation
AN6277		Yes			Has domain(s) with predicted role in transmembrane transport and integral component of membrane localization
AN6291		Yes
AN6307		Yes			Ortholog(s) have Golgi apparatus, endoplasmic reticulum, fungal-type vacuole membrane localization
AN6327		Yes			Protein of unknown function
AN6340		Yes			Kinesin-family protein with a role in the establishment of spindle pole bipolarity
AN6341		Yes
AN6525		Yes			Putative formate dehydrogenase with a predicted role in oxalic acid metabolism; intracellular; protein abundance decreased by menadione stress; inducible by acetate; expression reduced after exposure to farnesol
AN6554		Yes			Ortholog(s) have role in chromatin silencing at centromere, mitotic sister chromatid segregation, pericentric heterochromatin assembly, protein localization to kinetochore
AN6563		Yes			Putative translation elongation factor EF-1 gamma; ortholog of S. cerevisiae Cam1p; expression reduced after exposure to farnesol
AN6600		Yes			Ortholog(s) have role in mitotic sister chromatid segregation, mitotic spindle organization, protein localization to kinetochore
AN6624		Yes			Has domain(s) with predicted zinc ion binding activity
AN6643		Yes			Putative biotin synthase with a predicted role in Coenzyme A and pantothenate biosynthesis
AN6653		Yes			malate synthase
AN6739		Yes			Has domain(s) with predicted oxidoreductase activity and role in oxidation-reduction process
AN6809		Yes
AN6863		Yes			Member of kinesin-3 motor protein family; null mutation does not cause defects in growth or morphology, nor does it show genetic interaction with uncA mutation (1)
AN6868		Yes
AN6875		Yes			Kinesin-family protein
AN7003		Yes			Ortholog(s) have cytosol localization
AN7033		Yes
AN7048		Yes
AN7105		Yes			Putative translation initiation factor 3, subunit c (eIF-3c); ortholog of S. cerevisiae Nip1p; expression reduced after exposure to farnesol
AN7146		Yes			Putative S-adenosyl-methionine delta-24-sterol-C-methyltransferase with a predicted role in sterol metabolism
AN7170		Yes			Protein of unknown function; transcript upregulated in response to camptothecin
AN7182		Yes			Putative nuclear transport protein
AN7201		Yes			Ortholog(s) have role in proteolysis
AN7262		Yes
AN7296		Yes			Essential protein involved in progression through mitosis; mutations confer sensitivity to DNA damage; putative DNA binding protein
AN7351		Yes
AN7389		Yes			Putative laccase related protein
AN7403		Yes
AN7435		Yes			Ortholog(s) have uracil DNA N-glycosylase activity, role in DNA repair and mitochondrion, nucleus localization
AN7471		Yes			Ortholog(s) have cytoplasm localization
AN7493		Yes
AN7538		Yes			Ortholog(s) have cytosol localization
AN7539		Yes			Putative hydrophobin; transcript is induced by nitrate
AN7668		Yes			Ortholog(s) have methionine-R-sulfoxide reductase activity, role in cellular response to oxidative stress and cytoplasm, nucleus localization
AN7709		Yes			Ortholog(s) have transferase activity, transferring pentosyl groups activity, role in charged-tRNA amino acid modification and cytosol, nucleus localization
AN7710		Yes			Ortholog(s) have intracellular localization
AN7731		Yes			Karyopherin; nuclear receptor; non-essential
AN7773		Yes
AN7794		Yes			Has domain(s) with predicted chitin binding activity
AN7994		Yes			Ortholog(s) have DNA helicase activity, DNA replication origin binding, chromatin binding, single-stranded DNA binding activity
AN7996		Yes
AN8012		Yes			Putative bifunctional enzyme with a predicted role in sterol metabolism
AN8044		Yes			Ortholog(s) have metalloendopeptidase activity
AN8056		Yes			Ortholog(s) have role in mitotic chromosome condensation and condensin complex, cytosol, nucleus localization
AN8080		Yes			Ortholog(s) have thioredoxin peroxidase activity, role in cell redox homeostasis, cellular response to oxidative stress, response to metal ion and peroxisome, plasma membrane localization
AN8274		Yes			Ortholog(s) have DNA binding, tricarboxylate secondary active transmembrane transporter activity and role in alpha-ketoglutarate transport, mitochondrial citrate transport, mitochondrial genome maintenance
AN8343		Yes			Protein with similarity to FK506 binding proteins (FKBPs); putative N-terminal signal sequence, predicted ER localization; protein levels decrease in response to farnesol
AN8370		Yes			Has domain(s) with predicted oxidoreductase activity and role in metabolic process
AN8432		Yes			Has domain(s) with predicted catalytic activity
AN8498		Yes			Has domain(s) with predicted peptidase activity
AN8609		Yes			Predicted glycosylphosphatidylinositol (GPI)-anchored protein
AN8649		Yes
AN8683		Yes			Ortholog(s) have ferric-chelate reductase activity, role in copper ion import, iron ion transport and plasma membrane localization
AN8783		Yes			Protein required for progression through mitosis
AN8905		Yes			Putative cytochrome P450
AN8907		Yes			Putative C-4 sterol methyl oxidase with a predicted role in sterol metabolism
AN8913		Yes			Predicted glycosylphosphatidylinositol (GPI)-anchored protein
AN9069		Yes
AN9076		Yes			Transcript repressed by light in developmentally competent mycelia
AN9090		Yes			Putative RNA binding protein with homology to Saccharomyces cerevisiae Nam8p; involved in the regulation of arginine catabolism
AN9103		Yes			Putative apoptosis-inducing factor (AIF)-like mitochondrial oxidoreductase; mutants display decreased survival in the presence of farnesol or menadione, decreased electron transport; expression upregulated after exposure to farnesol
AN9113		Yes			Putative F-box protein
AN9273		Yes
AN9314		Yes			Protein with homology to entkaurene synthases; prediction backbone enzyme of a secondary metabolite biosynthesis gene cluster
AN9377		Yes			allergen Asp F4-like protein
AN9446		Yes			Putative pantothenate kinase with a predicted role in Coenzyme A and pantothenate biosynthesis
AN9512		Yes
AN10061		Yes			Ortholog(s) have role in cell cycle cytokinesis, cytokinetic cell separation and barrier septum, cell tip, cytosol, nucleus localization
AN10112		Yes			Ortholog(s) have role in mRNA export from nucleus and nuclear pore localization
AN10131		Yes			Dihydroorotase, catalyzes the third step in pyrimidine biosynthesis
AN10164		Yes			Ortholog(s) have mRNA binding, poly(U) RNA binding activity and role in nuclear-transcribed mRNA catabolic process, nonsense-mediated decay, regulation of mRNA stability, stress granule assembly
AN10182		Yes			Putative translation initiation factor 3, subunit f (eIF-3f); expression reduced after exposure to farnesol
AN10202		Yes
AN10319		Yes			Has domain(s) with predicted amino acid transmembrane transporter activity, role in amino acid transmembrane transport and membrane localization
AN10351		Yes			Ortholog(s) have aminopeptidase activity, role in chaperone-mediated protein folding, proteolysis and cytosol, fungal-type vacuole lumen, ribosome localization (1
AN10418		Yes
AN10597		Yes			Has domain(s) with predicted sequence-specific DNA binding RNA polymerase II transcription factor activity, zinc ion binding activity, role in regulation of transcription, DNA-dependent and nucleus localization
AN10614		Yes			Ortholog(s) have telomeric DNA binding, triplex DNA binding activity
AN10648		Yes			Ortholog(s) have delta24(24-1) sterol reductase activity
AN10698		Yes
AN10740		Yes			Ortholog(s) have cytosol localization
AN10755		Yes			Ortholog(s) have DNA replication origin binding, DNA-directed DNA polymerase activity
AN10761		Yes			Predicted PIN domain-containing RNA-binding protein; expression upregulated after exposure to farnesol
AN10832		Yes			Ortholog(s) have role in protein urmylation, regulation of transcription from RNA polymerase II promoter, tRNA wobble uridine modification and Elongator holoenzyme complex, cytosol, nucleus localization
AN10905		Yes			Ortholog(s) have gamma-aminobutyric acid:hydrogen symporter activity, putrescine transmembrane transporter activity and role in gamma-aminobutyric acid transport, putrescine transport, transmembrane transport
AN11081		Yes			Has domain(s) with predicted 3-beta-hydroxy-delta5-steroid dehydrogenase activity, nucleotide binding activity and role in oxidation-reduction process, steroid biosynthetic process
AN11154		Yes
AN11166		Yes			Protein that interacts with NimA kinase in a two-hybrid system; localizes to spindle pole bodies at mitosis
AN11211		Yes			uracil permease Â
AN11280		Yes
AN11678		Yes
AN11713		Yes			Putative salicylate 1-monooxygenase
AN11734		Yes			Ortholog(s) have actin binding, calmodulin binding activity
AN11736		Yes
AN11797		Yes
AN11885		Yes			Ortholog(s) have cytosol, nucleus localization
AN11999		Yes
AN12099		Yes
AN12111		Yes
AN12180		Yes
AN12336		Yes
AN12346		Yes
AN12433		Yes
AN0074				Yes	Ortholog(s) have role in nuclear division, rRNA processing and mitotic spindle pole body, nuclear periphery, nucleolus, preribosome, large subunit precursor localization
AN0092				Yes	Putative methyltransferase with a predicted role in histidine metabolism
AN0141				Yes	Ortholog(s) have double-stranded DNA specific 5'-3' exodeoxyribonuclease activity, single-stranded DNA specific endodeoxyribonuclease activity, tRNA (m5U54) methyltransferase activity
AN0182				Yes	Small monomeric GTPase of the Ras superfamily involved in regulation of development; involved in conidiophore formation and conidial germination
AN0190				Yes	Putative tRNA splicing endonuclease subunit; transcript repressed by light in developmentally competent mycelia
AN0211				Yes	Ortholog(s) have cytosol, nucleus localization
AN0230				Yes
AN0231				Yes	Conidiophore-specific phenol oxidase; mutant conidiophores, metulae and phialides lack pigmentation; ivoB mutants accumulate the substrate N-acetyl-6-hydroxytryptophan (AHT); repressed by light in developmentally competent mycelia
AN0237				Yes	Ortholog(s) have role in maturation of 5.8S rRNA from tricistronic rRNA transcript (SSU-rRNA, 5.8S rRNA, LSU-rRNA), maturation of LSU-rRNA from tricistronic rRNA transcript (SSU-rRNA, 5.8S rRNA, LSU-rRNA)
AN0247				Yes	Ortholog(s) have role in cellular response to nitrogen starvation, negative regulation of G0 to G1 transition, ribosomal small subunit biogenesis and 90S preribosome, nucleolus localization
AN0305				Yes	Ortholog(s) have snoRNA binding activity
AN0310				Yes	Ortholog(s) have cytosol, nucleolus localization
AN0312				Yes	Ortholog(s) have RNA polymerase I CORE element sequence-specific DNA binding transcription factor activity, role in transcription from RNA polymerase I promoter and cytosol, nucleus localization
AN0421				Yes	Ortholog(s) have rRNA primary transcript binding activity
AN0461				Yes
AN0475				Yes	Putative ortholog of S. cerevisiae Utp14p; expression reduced after exposure to farnesol
AN0490				Yes	Putative CTP synthase with a predicted role in pyrimidine metabolism
AN0583				Yes	Putative ATP-dependent RNA helicase; ortholog of S. cerevisiae Dbp10p; expression reduced after exposure to farnesol
AN0589				Yes	Putative ATP-dependent RNA helicase with a predicted role in rRNA processing; ortholog of S. cerevisiae Hca4p; expression reduced after exposure to farnesol
AN0647				Yes	Ortholog(s) have rRNA primary transcript binding, single-stranded telomeric DNA binding, snoRNA binding activity and Mpp10 complex, small-subunit processome localization
AN0659				Yes
AN0665				Yes	Ortholog(s) have cytosol localization
AN0695				Yes	Putative snoRNP component with a predicted role in ribosomal RNA pseudouridinylation; ortholog of S. cerevisiae Nhp2p; expression reduced after exposure to farnesol
AN0720				Yes	Putative diphthine synthase with a predicted role in methionine metabolism
AN0723				Yes
AN0728				Yes	Has domain(s) with predicted snoRNA binding activity and role in ribosome biogenesis, snRNA pseudouridine synthesis
AN0736				Yes
AN0757				Yes	Ortholog(s) have tRNA (cytosine-5-)-methyltransferase activity, role in tRNA methylation and nucleus localization
AN0796				Yes	Has domain(s) with predicted role in rRNA processing and small-subunit processome localization
AN0800				Yes
AN0805				Yes
AN0818				Yes	Ortholog(s) have tRNA dihydrouridine synthase activity, role in tRNA modification and cytoplasm, nucleus localization
AN0841				Yes
AN0844				Yes	Protein required for actin cytoskeleton organization and cell cycle progression; ortholog of S. cerevisiae Sda1p
AN0889				Yes	Ortholog(s) have ribosome binding activity, role in cytoplasmic translation and extrinsic component of membrane, mitochondrial inner membrane localization
AN0944				Yes	Putative ATP-dependent RNA helicase; transcript repressed by nitrogen limitation
AN0946				Yes	Ortholog(s) have Noc1p-Noc2p complex, Noc2p-Noc3p complex, mitochondrion, nucleolus localization
AN0954				Yes	Has domain(s) with predicted heme binding activity
AN0985				Yes
AN1175				Yes	Has domain(s) with predicted role in rRNA processing and preribosome, small subunit precursor localization
AN1200				Yes	Ortholog(s) have role in ribosomal large subunit assembly and Noc1p-Noc2p complex, nucleolus localization
AN1215				Yes	Putative GTPase; S. cerevisiae ortholog Nug1p has role in rRNA processing; expression reduced after exposure to farnesol
AN1354				Yes
AN1366				Yes	Ortholog(s) have nucleus localization
AN1367				Yes	Putative WD40 repeat nucleolar protein; ortholog of S. cerevisiae Erb1p which has role in rRNA processing and ribosomal large subunit biogenesis; expression reduced after exposure to farnesol
AN1393				Yes
AN1421				Yes
AN1434				Yes	Ortholog(s) have snoRNA binding activity
AN1438				Yes	Has domain(s) with predicted zinc ion binding activity and intracellular localization
AN1452				Yes	Ortholog(s) have nucleolus localization
AN1530				Yes
AN1540				Yes
AN1579				Yes
AN1666				Yes	Putative nucleolar GTPase; ortholog of S. cerevisiae NOG2 which has role in ribosomal large subunit export from nucleus; expression reduced after exposure to farnesol
AN1710				Yes	Ortholog(s) have aspartate-tRNA ligase activity, role in mitochondrial aspartyl-tRNA aminoacylation and mitochondrion localization
AN1711				Yes	Ortholog(s) have ribosomal large subunit binding activity, role in ribosomal large subunit export from nucleus and cytosol, cytosolic large ribosomal subunit, nucleus localization
AN1750				Yes	Ortholog(s) have nucleolus localization
AN1806				Yes	Has domain(s) with predicted catalytic activity and role in nucleoside metabolic process (
AN1856				Yes
AN1892				Yes	Ortholog(s) have protein channel activity, role in mitochondrial genome maintenance, protein import into mitochondrial matrix and mitochondrial inner membrane presequence translocase complex localization
AN1908				Yes
AN1949				Yes	Ortholog(s) have ATP-dependent RNA helicase activity, RNA binding activity, role in rRNA processing and 90S preribosome, nuclear envelope, nucleolus, preribosome, large subunit precursor localization
AN1983				Yes	Ortholog(s) have role in ascospore formation and cytosol, nucleus localization
AN2077				Yes	Ortholog(s) have cytosol, nucleus localization
AN2090				Yes	Ortholog(s) have cytoplasm localization
AN2120				Yes	Putative karyopherin (importin) beta 3; expression reduced after exposure to farnesol
AN2146				Yes
AN2147				Yes	Putative ribosomal RNA processing protein; ortholog of S. cerevisiae Rrp5p; expression reduced after exposure to farnesol
AN2258				Yes
AN2262				Yes	Ortholog(s) have role in cellular response to oxidative stress, response to osmotic stress, ribosomal small subunit biogenesis, ribosomal small subunit export from nucleus
AN2283				Yes	Has domain(s) with predicted role in transmembrane transport and integral to membrane localization
AN2292				Yes	Ortholog(s) have role in maturation of SSU-rRNA from tricistronic rRNA transcriptSSU-rRNA, 5.8S rRNA, LSU-rRNA) and cytoplasm, nucleolus localization
AN2305				Yes
AN2352				Yes
AN2415				Yes	Ortholog(s) have RNA polymerase I activity, RNA polymerase III activity
AN2451				Yes	Ortholog(s) have cytosol localization
AN2629				Yes	Has domain(s) with predicted N,N-dimethylaniline monooxygenase activity, NADP binding, flavin adenine dinucleotide binding activity and role in oxidation-reduction process
AN2702				Yes
AN2748				Yes
AN2759				Yes	Ortholog(s) have rRNA (pseudouridine) methyltransferase activity
AN2861				Yes
AN2897				Yes
AN2926				Yes	Putative 60S ribosomal protein; transcript repressed by light in developmentally competent mycelia
AN2963				Yes	Ortholog(s) have protein heterodimerization activity and role in mitotic sister chromatid cohesion
AN2973				Yes	Ortholog(s) have DNA binding, DNA-dependent ATPase activity, chromatin binding activity
AN3035				Yes	Has domain(s) with predicted DNA binding, catalytic activity, nuclease activity and role in DNA repair
AN3056				Yes	Ortholog(s) have role in maturation of SSU-rRNA and cytosol, nucleolus localization
AN3167				Yes	Putative ribosome biogenesis protein; ortholog of S. cerevisiae Nop58p; expression reduced after exposure to farnesol
AN3176				Yes	ATP-dependent rRNA helicase
AN3232				Yes	Ortholog(s) have pantothenate transmembrane transporter activity, role in pantothenate import into cell, regulation of mitotic cell cycle and Golgi apparatus localization
AN3294				Yes	Protein with acetylxylan esterase activity, involved in degradation of xylans
AN3313				Yes	Putative methyltransferase with a predicted role in histidine metabolism; ribosomal RNA adenine dimethylase; expression reduced after exposure to farnesol
AN3322				Yes
AN3344				Yes	Putative GNAT-type acetyltransferase
AN3345				Yes	Has domain(s) with predicted amino acid transmembrane transporter activity, role in amino acid transmembrane transport and membrane localization
AN3346				Yes
AN3377				Yes	Ortholog(s) have endopeptidase activity, role in proteolysis, zymogen activation and extracellular region localization
AN3427				Yes	Ortholog(s) have nucleolus, preribosome localization
AN3479				Yes
AN3517				Yes
AN3520				Yes
AN3551				Yes
AN3557				Yes
AN3681				Yes	Ortholog(s) have role in cellular iron ion homeostasis and fungal-type vacuole membrane localization
AN3745				Yes	Ortholog(s) have role in endonucleolytic cleavage in ITS1 to separate SSU-rRNA from 5.8S rRNA and LSU-rRNA from tricistronic rRNA transcript (SSU-rRNA, 5.8S rRNA and LSU-rRNA), more
AN3776				Yes	Has domain(s) with predicted role in transmembrane transport and integral to membrane localization
AN3794				Yes	Ortholog(s) have nucleus, spindle localization
AN3812				Yes	Ortholog(s) have role in U1 snRNA 3'-end processing, U4 snRNA 3'-end processing and U5 snRNA 3'-end processing
AN3827				Yes	Ortholog(s) have nucleolus localization
AN3858				Yes	Possible pseudogene
AN3911				Yes	Putative transcription factor; predicted role in secondary metabolite production
AN3938				Yes	Ortholog(s) have nucleolus localization
AN3983				Yes
AN4065				Yes	Ortholog(s) have mitotic spindle pole body, nucleus localization
AN4195				Yes	Has domain(s) with predicted carbon-nitrogen ligase activity, with glutamine as amido-N-donor, hydrolase activity, acting on carbon-nitrogenbut not peptide bonds, in linear amides activity
AN4226				Yes	Ortholog(s) have role in maturation of SSU-rRNA from tricistronic rRNA transcript (SSU-rRNA, 5.8S rRNA, LSU-rRNA) and 90S preribosome, nucleolus, small-subunit processome, spindle localization
AN4232				Yes	Ortholog(s) have rRNA binding activity, role in conjugation with cellular fusion, regulation of cell size, ribosomal large subunit assembly and nucleolus localization
AN4233				Yes	Ortholog(s) have cytosol, nucleus localization
AN4296				Yes
AN4298				Yes	Ortholog(s) have role in endonucleolytic cleavage in 5'-ETS of tricistronic rRNA transcript (SSU-rRNA, 5.8S rRNA and LSU-rRNA),
AN4330				Yes	Ortholog(s) have nucleolus localization
AN4339				Yes
AN4346				Yes	Has domain(s) with predicted nucleic acid binding, nucleotide binding activity
AN4412				Yes	Putative nuclear exosomal DEAD-box family RNA helicase; ortholog of S. cerevisiae Mtr4p; expression reduced after exposure to farnesol
AN4424				Yes	Has domain(s) with predicted FMN binding, heme binding, oxidoreductase activity and role in oxidation-reduction process
AN4456				Yes	Ortholog(s) have nucleolus localization
AN4460				Yes	Putative 18S rRNA processing complex subunit; locus contains the conserved upstream open reading frame (uORF) AN4460-uORF
AN4471				Yes	Ortholog(s) have role in maturation of 5.8S rRNA from tricistronic rRNA transcript (SSU-rRNA, 5.8S rRNA, LSU-rRNA), maturation of LSU-rRNA from tricistronic rRNA transcript (SSU-rRNA, 5.8S rRNA, LSU-rRNA), ribosomal large subunit assembly
AN4509				Yes
AN4534				Yes
AN4560				Yes	Putative 60s ribosomal protein; ortholog of S. cerevisiae Rlp24p; expression reduced after exposure to farnesol (
AN4581				Yes	Ortholog(s) have nucleolus localization
AN4617				Yes
AN4618				Yes	Has domain(s) with predicted DNA binding, chromatin binding activity
AN4648				Yes	Ortholog(s) have cytosol, nucleolus, spindle localization
AN4748				Yes	Has domain(s) with predicted nucleic acid binding, nucleotide binding activity
AN4751				Yes	Has domain(s) with predicted ATP binding, ATP-dependent helicase activity, nucleic acid binding activity
AN4771				Yes	Putative WD40 repeat protein; expression reduced after exposure to farnesol (
AN4792				Yes	Has domain(s) with predicted UDP-N-acetylmuramate dehydrogenase activity, catalytic activity, flavin adenine dinucleotide binding, oxidoreductase activity, oxidoreductase activity, acting on CH-OH group of donors activity
AN4846				Yes
AN4889				Yes	Ortholog(s) have RNA binding activity, role in tRNA modification and cytoplasm, nucleus localization
AN4923				Yes	Putative 3-hydroxy-3-methylglutaryl coenzyme A synthase with a predicted role in sterol metabolism; protein expressed at decreased levels in a hapX mutant versus wild-type; expression reduced after exposure to farnesol (1, 2, 3)
AN5005				Yes
AN5069				Yes	integral membrane protein
AN5170				Yes	Putative Zn(II)2Cys6 transcription factor; negative regulator of sexual development
AN5340				Yes	Ortholog(s) have RNA binding activity and nucleus localization
AN5413				Yes
AN5423				Yes
AN5452				Yes	Putative splicing factor 3b, subunit 3
AN5485				Yes	Putative nuclear pore complex protein with low homology to Saccharomyces cerevisiae Nup2p
AN5505				Yes
AN5685				Yes	Ortholog(s) have nucleolus localization
AN5702				Yes	Ortholog(s) have role in ribosomal large subunit biogenesis, ribosomal small subunit biogenesis and cytosolic large ribosomal subunit, nucleolus localization
AN5717				Yes	Non-essential karyopherin family protein; required for normal hyphal growth and conidial development; predicted to contain five HEAT (huntingtin-elongation-A subunit-TOR) motifs
AN5758				Yes	Ortholog(s) have double-stranded DNA binding, histone binding activity
AN5785				Yes	Ortholog(s) have unfolded protein binding activity
AN5789				Yes	Ortholog(s) have rRNA (guanine) methyltransferase activity
AN5865				Yes	Putative GTP-binding protein; S. cerevisiae ortholog Nog1p has role in ribosomal subunit export from nucleus, ribosomal large subunit biogenesis and rRNA processing; expression reduced after exposure to farnesol (
AN5871				Yes	Ortholog(s) have rRNA (adenine) methyltransferase activity, role in rRNA methylation, ribosomal large subunit biogenesis and nucleolus localization
AN6006				Yes	Karyopherin; nuclear receptor; putative homolog of both S. cerevisiae Kap119p/Nmd5p and Kap108p/Sxm1p; nonessential
AN6067				Yes	Ortholog(s) have GDP-dissociation inhibitor activity, GTPase activator activity, translation initiation factor binding activity and role in mature ribosome assembly, negative regulation of translational initiation
AN6071				Yes	Has domain(s) with predicted membrane localization
AN6085				Yes	Ortholog(s) have nucleolus localization
AN6171				Yes	Ortholog(s) have snoRNA binding activity and Mpp10 complex, small-subunit processome localization
AN6172				Yes
AN6200				Yes	Putative ortholog of S. cerevisiae Rrp12p; expression reduced after exposure to farnesol (1)
AN6251				Yes	Predicted hydrolase
AN6265				Yes	Ortholog(s) have role in endonucleolytic cleavage in 5'-ETS of tricistronic rRNA transcriptSSU-rRNA, 5.8S rRNA and LSU-rRNA), more
AN6374				Yes	Ortholog(s) have ATP-dependent DNA helicase activity, ATP-dependent DNA/RNA helicase activity, ATP-dependent RNA helicase activity and role in maturation of LSU-rRNA from tricistronic rRNA transcript (SSU-rRNA, 5.8S rRNA, LSU-rRNA)
AN6413				Yes
AN6418				Yes	Has domain(s) with predicted role in transmembrane transport and integral to membrane localization
AN6491				Yes	Putative ortholog of S. cerevisiae Fcf2p; expression reduced after exposure to farnesol
AN6496				Yes	Ortholog(s) have mannose-ethanolamine phosphotransferase activity, role in GPI anchor biosynthetic process and integral to endoplasmic reticulum membrane, integral to plasma membrane localization
AN6540				Yes	mitochondrial mRNA processing protein PET127
AN6558				Yes	Ortholog(s) have RNA polymerase I activity, RNA polymerase III activity and role in tRNA transcription from RNA polymerase III promoter, transcription from RNA polymerase I promoter
AN6561				Yes	Ortholog(s) have role in cleavage involved in rRNA processing, maturation of SSU-rRNA from tricistronic rRNA transcript (SSU-rRNA, 5.8S rRNA, LSU-rRNA) and 90S preribosome, nucleolus localization
AN6585				Yes	Ortholog(s) have RNA helicase activity, role in maturation of SSU-rRNA from tricistronic rRNA transcript (SSU-rRNA, 5.8S rRNA, LSU-rRNA) and 90S preribosome, mitochondrion, nucleolus, small-subunit processome localization
AN6612				Yes	Ortholog(s) have role in maturation of 5.8S rRNA from tricistronic rRNA transcript (SSU-rRNA, 5.8S rRNA, LSU-rRNA), maturation of LSU-rRNA from tricistronic rRNA transcript (SSU-rRNA, 5.8S rRNA, LSU-rRNA)
AN6690				Yes
AN6698				Yes	Ortholog(s) have nucleolus localization
AN6700				Yes
AN6711				Yes
AN6902				Yes	Protein with a predicted role in mRNA turnover; ortholog of S. cerevisiae Mrt4p; expression reduced after exposure to farnesol
AN6912				Yes
AN6980				Yes	Component of the nuclear pore complex
AN6993				Yes	Putative phosphoribosyltransferase with a predicted role in nucleotide salvage pathways
AN6997				Yes
AN7006				Yes	Ortholog(s) have cytosol localization
AN7007				Yes	Ortholog(s) have protein heterodimerization activity
AN7040				Yes	Has domain(s) with predicted deaminase activity
AN7058				Yes
AN7204				Yes	oleate delta-12 desaturase
AN7205				Yes	Ortholog(s) have role in ribosome biogenesis and cytosol, nucleolus localization
AN7260				Yes	Ortholog(s) have chromatin binding activity, role in DNA replication initiation, pre-replicative complex assembly, rRNA processing and Noc2p-Noc3p complex, nucleolus, pre-replicative complex localization
AN7429				Yes
AN7433				Yes
AN7440				Yes	Ortholog(s) have role in CENP-A containing nucleosome assembly, chromatin silencing at centromere, mitotic sister chromatid segregation and nucleoplasm localization
AN7503				Yes	Ortholog(s) have nucleolus localization
AN7526				Yes	Ortholog(s) have role in rRNA processing and 90S preribosome, nucleolus localization
AN7609				Yes	Ortholog(s) have mitochondrial RNA polymerase regulatory region sequence-specific DNA binding activity and cytosol, mitochondrion localization
AN7617				Yes
AN7674				Yes	Ortholog(s) have role in ribosomal large subunit biogenesis and nucleolus, preribosome, large subunit precursor localization
AN7896				Yes	Zn(II)2Cys6 transcription factor with a role in secondary metabolite biosynthesis; member of the dba gene cluster; overexpression upregulates dba gene cluster expression; dba cluster expression is coregulated
AN8003				Yes
AN8007				Yes	Protein with arabinan endo-1,5-alpha-L-arabinosidase activity, involved in degradation of pectin
AN8046				Yes	Putative triacylglycerol lipase with a predicted role in glycerolipid metabolism (1)
AN8048				Yes
AN8066				Yes	Ortholog(s) have tRNA (adenine-N1-)-methyltransferase activity, role in tRNA methylation and nucleus, tRNA (m1A) methyltransferase complex localization
AN8075				Yes	Putative deoxyhypusine synthase with a predicted role in arginine metabolism
AN8086				Yes	Putative protein of unknown function; expression upregulated after exposure to farnesol
AN8093				Yes
AN8116				Yes
AN8136				Yes
AN8137				Yes	Has domain(s) with predicted alcohol O-acetyltransferase activity and role in alcohol metabolic process
AN8194				Yes	Ortholog(s) have Golgi apparatus, endoplasmic reticulum localization
AN8231				Yes	Putative S-adenosylmethionine decarboxylase with a predicted role in arginine metabolism
AN8247				Yes	Ortholog(s) have role in maturation of 5.8S rRNA from tricistronic rRNA transcript (SSU-rRNA, 5.8S rRNA, LSU-rRNA), maturation of LSU-rRNA from tricistronic rRNA transcript (SSU-rRNA, 5.8S rRNA, LSU-rRNA) (1
AN8253				Yes	Ortholog(s) have cytosol, nucleus localization
AN8254				Yes	Putative snoRNP complex protein; ortholog of S. cerevisiae Nop10p; expression reduced after exposure to farnesol
AN8272				Yes	Ortholog(s) have nucleus, spindle pole body localization
AN8284				Yes
AN8327				Yes	Protein with polygalacturonase activity, involved in degradation of pectin
AN8422				Yes
AN8438				Yes
AN8439				Yes	Protein of unknown function; transcript is induced by nitrate; predicted NirA binding site
AN8491				Yes	Ortholog(s) have role in ribosomal large subunit biogenesis and cytosol, nucleolus, preribosome, large subunit precursor localization
AN8500				Yes
AN8577				Yes
AN8611				Yes	Has domain(s) with predicted catalytic activity and role in nucleoside metabolic process
AN8679				Yes
AN8682				Yes	ORF that was absent from the original release of version 4 of the A. nidulans annotation, but present in a previous version; reinstated into version 4 in AspGD as of July 2009
AN8830				Yes	Predicted protein kinase involved in halotolerance; suppressor of molybdate sensitivity of pacC mutant; mutants are sensitive to NaCl and have a moderate growth defect
AN8834				Yes	Ortholog(s) have rRNA primary transcript binding activity
AN8855				Yes	Ortholog(s) have nucleolus localization
AN8862				Yes	Myosin V; involved in the movement of vesicles to the hyphal tip; essential for polarized growth in the absence of microtubules
AN8890				Yes	Has domain(s) with predicted carbohydrate binding, catalytic activity and role in carbohydrate catabolic process
AN8915				Yes	Has domain(s) with predicted transporter activity, role in oligopeptide transport and membrane localization
AN8928				Yes	Putative plasma membrane ATP-binding cassette (ABC) transporter with a predicted role in multidrug resistance; transcript induced by the fungicide imazalil
AN8953				Yes	Putative alpha-glucosidase with a predicted role in maltose metabolism; transcriptionally induced by isomaltose; induced by rapamycin-induced autophagy
AN8963				Yes
AN9077				Yes	Ortholog(s) have role in chromatin remodeling and Swr1 complex localization
AN9085				Yes	Ortholog(s) have U5 snRNP, spliceosomal complex localization
AN9102				Yes	Has domain(s) with predicted DNA-directed RNA polymerase activity and role in transcription, DNA-dependent
AN9125				Yes	RNA polymerase III, subunit C34; locus contains the conserved upstream open reading frameuORF) AN9125-uORF
AN9398				Yes	Ortholog(s) have snoRNA binding activity and role in endonucleolytic cleavage in ITS1 to separate SSU-rRNA from 5.8S rRNA and LSU-rRNA from tricistronic rRNA transcript (SSU-rRNA, 5.8S rRNA, LSU-rRNA)
AN9406				Yes	Putative 2,N2-dimethylguanosine tRNA methyltransferase; mutants are self-sterile
AN9433				Yes
AN9456				Yes	Has domain(s) with predicted role in transmembrane transport and integral to membrane localization
AN10052				Yes	Ortholog(s) have nucleolus localization
AN10055				Yes	Ortholog(s) have cell division site, cytosol, nucleolus localization (
AN10125				Yes	Ortholog(s) have nucleolus localization
AN10173				Yes	Ortholog(s) have nucleolus localizatio
AN10200				Yes	Protein required for biogenesis of the ribosomal 60S subunit; ortholog of S. cerevisiae Rpf2p; expression reduced after exposure to farnesol
AN10211				Yes
AN10249				Yes	Ortholog(s) have aminoacyl-tRNA hydrolase activity, role in negative regulation of proteasomal ubiquitin-dependent protein catabolic process and mitochondrial outer membrane localization
AN10352				Yes	Ortholog(s) have role in rRNA processing and 90S preribosome, box C/D snoRNP complex, small-subunit processome localizatio
AN10361				Yes	Ortholog(s) have tRNA (guanine) methyltransferase activity, role in tRNA methylation and mitochondrial matrix, nucleus localization
AN10399				Yes
AN10406				Yes	Ortholog(s) have cytosol, nucleus, spindle pole body localization
AN10433				Yes	Ortholog(s) have role in ER-associated protein catabolic process and cytoplasm, nucleolus localization
AN10476				Yes
AN10489				Yes	FKBP-type peptidyl-prolyl cis-trans isomerase; expression reduced after exposure to farnesol
AN10588				Yes
AN10798				Yes
AN10927				Yes
AN10943				Yes	Ortholog(s) have rRNA binding activity, role in maturation of LSU-rRNA from tricistronic rRNA transcriptSSU-rRNA, 5.8S rRNA, LSU-rRNA), ribosomal large subunit export from nucleus and nucleolus localization
AN10978				Yes	Ortholog(s) have 5-formyluracil DNA N-glycosylase activity, 5-hydroxymethyluracil DNA N-glycosylase activity, 8-oxo-7,8-dihydroguanine DNA N-glycosylase activity
AN11066				Yes	Putative RNA maturation protein and telomerase elongation inhibitor; ortholog of S. cerevisiae Pxr1p; expression reduced after exposure to farnesol
AN11079				Yes
AN11132				Yes
AN11135				Yes	Prephenate dehydratase involved in phenylalanine biosynthesis
AN11145				Yes	Functional ortholog of S. cerevisiae CGR1; nucleolar protein with a predicted role in ribosome biogenesis and rRNA processing (
AN11162				Yes	Ortholog(s) have nucleolus localization
AN11238				Yes
AN11425				Yes
AN11699				Yes	Ortholog(s) have nucleus, ribosome localization
AN11773				Yes	Ortholog(s) have 3'-5'-exoribonuclease activity
AN11823				Yes	Ortholog(s) have role in secondary metabolite biosynthetic process
AN11841				Yes	Putative GNAT-type acetyltransferase
AN11864				Yes
AN11929				Yes	Ortholog(s) have role in rRNA processing, ribosomal small subunit assembly and CURI complex, UTP-C complex, cytosol localization
AN12199				Yes
AN12203				Yes
AN12215				Yes
AN12354				Yes
AN12412				Yes
AN12419				Yes
