# Supplementary material for: Core oxidative stress response in Aspergillus nidulans
Source: BMC Genomics. 2015 Jun 27;16(1):478. doi: 10.1186/s12864-015-1705-z (PMC4482186; doi:10.1186/s12864-015-1705-z)
Supplement: Additional file 6: Table S6. — List of significant shared GO terms for COSR genes. [file 12864_2015_1705_MOESM6_ESM.xls]

## Sheet: GO Terms
Supplementary Table 6 List of significant shared GO terms for COSR genes
1 - The GO Term Finder of Aspergillus Genome Database (http://www.aspergillusgenome.org) was used to find significant shared GO terms (p < 0.1)
Significant shared GO terms describing the up-regulated COSR genes in the THS30.3 control strain
The following ORFs were excluded from the analysis since they are not presented in the current version (version 5) of the genome: AN9412, AN11868, AN11944, AN12210, AN12211, AN12439 and AN12444.
GOID1	GO_term1		Cluster frequency	Background frequency	Corrected P-value	False discovery rate	Gene(s) annotated to the term	Directly Annotated GOID List
No significant result was obbtained.
Significant shared GO terms describing the down-regulated COSR genes in the THS30.3 control strain
The following ORFs were excluded from the analysis since they are not presented in the current version (version 5) of the genome: AN9512, AN11736, AN11760, AN12346, and AN12399.
GOID1	GO_term1	Cluster frequency	Background frequency	Corrected P-value	False discovery rate	Gene(s) annotated to the term	Directly Annotated GOID List
278	mitotic cell cycle	39 out of 475 genes, 8.2%	207 out of 10983 background genes, 1.9%	3.73e-12	0	AN0228:mipA:cdc20:rcyA:AN10225:AN10755:AN1929:AN2128:mad2:AN2686:AN2862:AN3067:AN3124:bimC:AN3451:nimE:AN3910:nimT:sldA:nimX:kipB:AN4555:AN4685:myoB:cdcA:top2:AN5495:AN5815:smcB:AN6070:klpA:AN6554:AN6600:bimD:AN7325:AN7994:AN8056:bimB:AN9463	43936:43007:60565:31028:30071:6261:1900182:6279:8054:45944:6270:30011:51312:921:31939:84:741:51417:6281:7105:7052:6338:6284:6325:6468:8608:30174:71459:6995:51666:6887:10972:32187:44774:1901920:226:45892:51754:73:71520:6265:86:6301:7019:6368:7094:6334:30473:917:727:34508:90307:82:10964:42276:7076:706:51306:34504:10696:30702:915:51228:10898:32465:2000817:45004:71519:9267:7130:2001033:282:7264:6267:…
7059	chromosome segregation	26 out of 475 genes, 5.5%	105 out of 10983 background genes, 1.0%	2.13e-10	0	mipA:cdc20:AN10225:AN1392:AN1399:hepA:AN2862:AN3067:AN3187:bimC:AN3451:AN3910:sldA:nimX:kipB:AN4555:cdcA:top2:AN5495:AN5815:smcB:AN6224:AN6554:AN6600:bimD:AN8056	43007:31028:30071:6261:8054:45944:6270:51417:6281:7105:7052:6338:6284:6325:6468:6306:8608:71459:51567:6995:45892:51754:73:6265:86:6301:7019:7094:6334:30473:917:34508:7059:90307:82:10964:42276:7076:706:51306:34504:10696:915:51228:30702:30466:10898:2000817:45004:7130:2001033:45930:10570:51304:31573:51301:10569:34613:10571:33314:920:43935:30448:7067:723:51256:6297:40008:31566:33566:6348:70868:35853:…
1903047	mitotic cell cycle process	36 out of 475 genes, 7.6%	201 out of 10983 background genes, 1.8%	2.23e-10	0	mipA:cdc20:rcyA:AN10225:AN10755:AN1929:AN2128:mad2:AN2686:AN2862:AN3067:AN3124:bimC:AN3451:nimE:AN3910:nimT:sldA:nimX:kipB:AN4555:AN4685:myoB:cdcA:top2:AN5495:AN5815:smcB:klpA:AN6554:AN6600:bimD:AN7325:AN8056:bimB:AN9463	43936:43007:60565:31028:30071:6261:1900182:8054:45944:6270:30011:51312:921:741:51417:6281:7105:7052:6338:6284:6325:6468:8608:71459:6995:51666:6887:10972:32187:44774:1901920:226:45892:51754:73:71520:6265:86:6301:7019:6368:7094:6334:30473:917:34508:90307:82:10964:42276:7076:706:51306:34504:10696:30702:915:51228:10898:32465:2000817:45004:71519:9267:7130:2001033:282:7264:79:45930:10570:51304:31573:71…
7017	microtubule-based process	23 out of 475 genes, 4.8%	97 out of 10983 background genes, 0.9%	1.4e-08	0	tubA:mipA:AN10225:AN1392:nudK:AN2128:AN2686:AN2862:AN3124:bimC:nimE:AN3721:sldA:kipB:nup42:cdcA:AN6224:klpA:AN6600:uncB:AN6875:bimD:bimB	31028:1900182:741:51417:6281:48315:7105:7052:48311:40009:8608:71459:6995:226:51754:73:86:7019:7094:30473:917:34508:90307:31115:280:51306:34504:915:51228:32465:2000817:79:10570:51304:70787:10515:7097:34613:6508:71963:920:43935:31534:30448:7067:51256:31566:33566:30472:35853:30951:91:42149:34501:70317:7088:910:31116:70:45736:1578:51012:7018:31122:8360:30989:31114:7126:7062:7020:51455:6470:10389:4002…
7067	mitotic nuclear division	21 out of 475 genes, 4.4%	82 out of 10983 background genes, 0.7%	2.25e-08	0	mipA:cdc20:AN10225:AN2128:AN2862:AN3067:bimC:AN3451:AN3910:kipB:AN4555:top2:AN5495:AN5815:smcB:klpA:AN6554:AN6600:bimD:AN8056:bimB	43007:31028:30071:6261:8054:6270:741:51417:6281:7105:7052:6284:6325:8608:71459:73:6265:6301:7019:7094:6334:30473:34508:90307:10964:42276:7076:51306:34504:30702:915:51228:32465:2000817:45004:10570:51304:31573:34613:6508:33314:43935:31534:7067:723:51256:6297:33566:70868:30951:91:6303:34501:712:731:7088:910:35822:31116:6272:70:34503:1578:6406:7018:31122:8360:30989:31114:7126:7062:7020:51455:6998:711…
22402	cell cycle process	51 out of 475 genes, 10.7%	430 out of 10983 background genes, 3.9%	3.69e-08	0	tmpA:AN0228:mipA:cdc20:kfsA:rcyA:AN10225:AN10648:AN10755:AN1392:AN1399:hepA:AN1929:AN2128:mad2:AN2686:AN2862:AN3067:AN3124:bimC:AN3451:nimE:AN3910:nimT:sldA:nimX:kipB:AN4555:AN4685:myoB:ppoC:cdcA:top2:AN5495:AN5815:smcB:AN6070:bud4:AN6224:klpA:AN6554:AN6600:chsA:bimD:AN7325:pom1:AN7994:AN8056:bimB:AN9380:AN9463	71473:43936:43007:60565:31028:30071:6261:1900182:916:71210:6279:43941:8054:45944:6270:30011:51312:921:31939:84:741:51417:6281:48315:7105:7052:6338:6284:6325:75306:6468:30476:6306:8608:30174:71459:51567:6995:51666:6887:90002:10972:32187:44774:1901920:226:45892:51754:6038:73:71520:6265:86:6301:7019:6368:43944:7094:6334:30473:917:727:34508:1516:90307:82:10964:42276:6696:7076:706:51306:34504:10696:91…
819	sister chromatid segregation	19 out of 475 genes, 4.0%	71 out of 10983 background genes, 0.6%	8.89e-08	0	mipA:cdc20:AN10225:AN2862:AN3067:bimC:AN3451:AN3910:sldA:kipB:AN4555:top2:AN5495:AN5815:smcB:AN6554:AN6600:bimD:AN8056	43007:31028:30071:6261:8054:6270:51417:6281:7105:7052:6284:6325:8608:71459:51754:73:6265:6301:7019:7094:6334:30473:34508:90307:10964:42276:7076:51306:34504:30702:915:51228:2000817:45004:10570:51304:31573:34613:33314:43935:7067:723:51256:6297:33566:70868:91:6303:34501:712:731:7088:35822:31116:6272:70:34503:6406:7018:31122:8360:31114:7126:7062:7020:51455:6998:71169:2000775:7000:281:72370:46785:4584…
280	nuclear division	27 out of 475 genes, 5.7%	146 out of 10983 background genes, 1.3%	1.12e-07	0	tubA:mipA:cdc20:AN10225:AN1392:AN1399:AN2128:AN2862:AN3067:bimC:AN3451:AN3910:sldA:nimX:kipB:AN4555:top2:AN5495:AN5815:smcB:AN6224:klpA:AN6554:AN6600:bimD:AN8056:bimB	43007:31028:30071:6261:8054:45944:6270:741:51417:6281:7105:7052:48311:6338:6284:6325:6468:8608:71459:6995:226:45892:51754:73:6265:86:6301:7019:7094:6334:30473:34508:90307:82:10964:42276:7076:280:706:51306:34504:10696:30702:915:51228:10898:32465:2000817:45004:7130:2001033:45930:10570:51304:31573:10569:34613:6508:10571:33314:71963:43935:31534:30448:7067:723:51256:6297:33566:70868:30951:91:6303:1097…
51276	chromosome organization	36 out of 475 genes, 7.6%	247 out of 10983 background genes, 2.2%	1.12e-07	0	AN0203:AN0228:AN0260:mipA:cdc20:AN10225:AN10614:AN10755:mshA:hepA:AN1929:mad2:hhoA:AN2862:AN3067:bimC:AN3451:H2A.X:H2B:AN3910:sldA:nimX:kipB:AN4555:top2:AN5495:AN5815:smcB:AN6070:AN6554:AN6600:AN6895:bimD:AN7994:AN8056:AN9113	43007:60565:31028:30071:6261:6279:8054:45944:6270:51312:31939:84:51417:6281:43558:7105:7052:6338:6284:6325:6468:6306:8608:30174:71459:43066:51567:6995:2000060:44774:45892:51754:73:6265:86:6301:7019:6368:7094:30473:6334:2:727:34508:31929:90307:82:10964:42276:7076:706:51306:34504:10696:915:51228:30702:30466:10898:2000817:45004:7130:2001033:6298:6267:45930:10570:51304:31573:10569:51097:34613:6271:10…
7049	cell cycle	51 out of 475 genes, 10.7%	444 out of 10983 background genes, 4.0%	1.19e-07	0	tmpA:AN0228:mipA:cdc20:kfsA:rcyA:AN10225:AN10648:AN10755:AN1392:AN1399:hepA:AN1929:AN2128:mad2:AN2686:AN2862:AN3067:AN3124:bimC:AN3451:nimE:AN3910:nimT:sldA:nimX:kipB:AN4555:AN4685:myoB:ppoC:cdcA:top2:AN5495:AN5815:smcB:AN6070:bud4:AN6224:klpA:AN6554:AN6600:chsA:bimD:AN7325:pom1:AN7994:AN8056:bimB:AN9380:AN9463	71473:43936:43007:60565:31028:30071:6261:1900182:916:71210:6279:43941:8054:45944:6270:30011:51312:921:31939:84:741:51417:6281:48315:7105:7052:6338:6284:6325:75306:6468:30476:6306:8608:30174:71459:51567:6995:51666:6887:90002:10972:32187:44774:1901920:226:45892:51754:6038:73:71520:6265:86:6301:7019:6368:43944:7094:6334:30473:917:727:34508:1516:90307:82:10964:42276:6696:7076:706:51306:34504:10696:91…
70	mitotic sister chromatid segregation	18 out of 475 genes, 3.8%	66 out of 10983 background genes, 0.6%	1.98e-07	0	mipA:cdc20:AN10225:AN2862:AN3067:bimC:AN3451:AN3910:kipB:AN4555:top2:AN5495:AN5815:smcB:AN6554:AN6600:bimD:AN8056	43007:31028:30071:6261:8054:6270:51417:6281:7105:7052:6284:6325:8608:71459:73:6265:6301:7019:7094:6334:30473:34508:90307:10964:42276:7076:51306:34504:30702:915:51228:2000817:45004:10570:51304:31573:34613:33314:43935:7067:723:51256:6297:33566:70868:91:6303:34501:712:731:7088:35822:31116:6272:70:34503:6406:7018:31122:8360:31114:7126:7062:7020:51455:6998:71169:2000775:7000:281:46785:45842:31508:4279…
226	microtubule cytoskeleton organization	19 out of 475 genes, 4.0%	76 out of 10983 background genes, 0.7%	3.21e-07	0	tubA:mipA:AN10225:AN1392:AN2128:AN2686:AN2862:AN3124:bimC:nimE:sldA:kipB:nup42:cdcA:AN6224:klpA:AN6600:bimD:bimB	31028:1900182:741:51417:6281:7105:7052:48311:8608:71459:6995:226:51754:73:86:7019:7094:30473:917:34508:90307:31115:280:51306:34504:915:51228:32465:2000817:79:10570:51304:10515:34613:6508:71963:920:43935:31534:30448:7067:51256:31566:33566:30472:35853:30951:91:42149:34501:70317:7088:910:31116:70:45736:1578:51012:7018:31122:8360:30989:31114:7126:7062:7020:51455:6470:10389:40023:31134:22:1403:72370:4…
48285	organelle fission	27 out of 475 genes, 5.7%	153 out of 10983 background genes, 1.4%	3.4e-07	0	tubA:mipA:cdc20:AN10225:AN1392:AN1399:AN2128:AN2862:AN3067:bimC:AN3451:AN3910:sldA:nimX:kipB:AN4555:top2:AN5495:AN5815:smcB:AN6224:klpA:AN6554:AN6600:bimD:AN8056:bimB	43007:31028:30071:6261:8054:45944:6270:741:51417:6281:7105:7052:48311:6338:6284:6325:6468:8608:71459:6995:226:45892:51754:73:6265:86:6301:7019:7094:6334:30473:34508:90307:82:10964:42276:7076:280:706:51306:34504:10696:30702:915:51228:10898:32465:2000817:45004:7130:2001033:45930:10570:51304:31573:10569:34613:6508:10571:33314:71963:43935:31534:30448:7067:723:51256:6297:33566:70868:30951:91:6303:1097…
71840	cellular component organization or biogenesis	92 out of 475 genes, 19.4%	1121 out of 10983 background genes, 10.2%	6.29e-07	0	AN0203:AN0228:AN0260:tubA:sec61:AN0465:manA:mipA:AN0745:cdc20:kfsA:AN0834:AN0843:AN10164:AN10225:AN10614:AN10648:AN10712:AN10755:AN1166:AN1228:AN12408:hscA:AN1392:aspD:AN1399:AN1533:mshA:hepA:AN1929:AN1964:AN2128:mad2:easA:AN2686:hhoA:AN2862:AN3067:hymA:ugmA:AN3124:AN3172:bimC:AN3413:AN3451:H2A.X:H2B:nimE:AN3910:sldA:CYP61A1:rps16:nimX:kipB:AN4555:nup42:myoB:AN4803:AN4916:cdcA:AN5177:AN5222:top2:…	32:60565:6261:1410:6279:8054:45944:51312:921:31939:84:51417:6843:6281:463:48315:43558:9272:48311:6325:42254:11:8608:30174:71459:43066:51567:2000060:32187:44774:226:51754:6038:73:7019:6334:44182:917:6033:727:495:31929:42276:280:706:51306:34504:184:10696:30702:30466:10898:45004:6611:19184:8105:6267:90529:30100:45930:10570:70783:9651:71574:51097:34613:6508:10571:9405:33314:6012:71963:51083:6269:4393…
7010	cytoskeleton organization	24 out of 475 genes, 5.1%	150 out of 10983 background genes, 1.4%	2.44e-05	0	tubA:mipA:AN10225:AN1392:aspD:AN2128:AN2686:AN2862:AN3124:bimC:nimE:sldA:kipB:nup42:myoB:cdcA:AN5648:AN6224:klpA:AN6341:AN6600:bimD:bimB:AN9463	1410:921:51417:6281:48315:48311:8608:71459:32187:226:51754:73:7019:917:6033:280:51306:34504:8105:30100:10570:70783:71574:34613:6508:9405:71963:43935:7067:51256:33566:35853:43087:30951:91:42149:34501:70317:910:51012:30989:51455:6470:40023:281:22:1403:72370:7064:7093:43936:31028:1900182:30036:741:7105:7052:6995:71520:9847:86:44406:7094:30473:34508:90307:31115:915:51228:32465:2000817:71519:7264:79:5…
7018	microtubule-based movement	10 out of 475 genes, 2.1%	30 out of 10983 background genes, 0.3%	0.00027	0	nudK:AN2128:AN2862:AN3124:bimC:AN3721:kipB:klpA:uncB:AN6875	48315:8608:73:7019:51306:34504:10570:7097:34613:51256:33566:30951:910:51012:30989:22:7064:741:40009:30473:90307:915:51228:32465:70787:31534:30448:7088:31116:70:1578:31122:7018:8360:31114:7126:7020:46785:7026
6996	organelle organization	61 out of 475 genes, 12.8%	726 out of 10983 background genes, 6.6%	0.00033	0	AN0203:AN0228:AN0260:tubA:mipA:cdc20:AN10164:AN10225:AN10614:AN10755:AN1166:AN12408:AN1392:aspD:AN1399:mshA:hepA:AN1929:AN2128:mad2:AN2686:hhoA:AN2862:AN3067:AN3124:AN3172:bimC:AN3451:H2A.X:H2B:nimE:AN3910:sldA:nimX:kipB:AN4555:nup42:myoB:cdcA:AN5222:top2:AN5495:AN5648:AN5815:smcB:AN6070:AN6224:AN6310:klpA:AN6341:AN6554:AN6600:AN6895:brr6:bimD:AN7994:AN8056:AN8274:bimB:AN9113:AN9463	60565:6261:1410:6279:8054:45944:51312:921:31939:84:51417:6843:6281:48315:43558:48311:6325:11:8608:30174:71459:43066:51567:2000060:32187:44774:226:51754:73:7019:6334:917:6033:727:31929:42276:280:706:51306:34504:184:10696:30702:30466:10898:45004:6611:8105:6267:30100:45930:10570:70783:71574:51097:34613:6508:10571:9405:33314:71963:6269:43935:7067:723:51256:6297:6337:447:33566:6348:35853:43087:30951:9…
6928	movement of cell or subcellular component	10 out of 475 genes, 2.1%	32 out of 10983 background genes, 0.3%	0.00055	0	nudK:AN2128:AN2862:AN3124:bimC:AN3721:kipB:klpA:uncB:AN6875	48315:8608:73:7019:51306:34504:10570:7097:34613:51256:33566:30951:910:51012:30989:22:7064:741:40009:30473:90307:915:51228:32465:70787:31534:30448:7088:31116:70:1578:31122:7018:8360:31114:7126:7020:46785:7026
16043	cellular component organization	75 out of 475 genes, 15.8%	983 out of 10983 background genes, 9.0%	0.00063	0	AN0203:AN0228:AN0260:tubA:sec61:manA:mipA:cdc20:kfsA:AN0834:AN10164:AN10225:AN10614:AN10648:AN10755:AN1166:AN12408:AN1392:aspD:AN1399:mshA:hepA:AN1929:AN2128:mad2:easA:AN2686:hhoA:AN2862:AN3067:hymA:ugmA:AN3124:AN3172:bimC:AN3451:H2A.X:H2B:nimE:AN3910:sldA:CYP61A1:nimX:kipB:AN4555:nup42:myoB:cdcA:AN5222:top2:AN5495:AN5648:AN5815:smcB:AN6070:bud4:AN6224:AN6310:klpA:AN6341:AN6554:AN6600:AN6895:chsA…	32:60565:6261:1410:6279:8054:45944:51312:921:31939:84:51417:6843:6281:48315:43558:9272:48311:6325:11:8608:30174:71459:43066:51567:2000060:32187:44774:226:51754:6038:73:7019:6334:917:6033:727:31929:42276:280:706:51306:34504:184:10696:30702:30466:10898:45004:6611:19184:8105:6267:90529:30100:45930:10570:70783:9651:71574:51097:34613:6508:10571:9405:33314:6012:71963:6269:43935:7067:723:51256:6297:6337…
44085	cellular component biogenesis	48 out of 475 genes, 10.1%	533 out of 10983 background genes, 4.9%	0.00095	0	AN0228:tubA:AN0465:manA:mipA:AN0745:kfsA:AN0843:AN10164:AN10712:AN1166:AN1228:hscA:aspD:AN1533:AN1964:AN2128:hhoA:AN2862:ugmA:AN3172:bimC:AN3413:H2A.X:H2B:rps16:nimX:kipB:myoB:AN4803:AN4916:cdcA:AN5177:AN5222:AN5520:AN6070:AN6310:klpA:AN6554:AN6556:AN6563:AN6600:chsA:AN7994:FKBP4:swoC:AN9380:AN9463	32:1410:6279:45944:921:31939:84:51417:6281:463:48315:9272:48311:42254:8608:30174:32187:226:6038:73:7019:6334:44182:917:6033:727:495:280:706:51306:34504:184:10696:30702:10898:8105:6267:90529:45930:10570:70783:9651:71574:51097:34613:10571:9405:6012:71963:51083:7067:7346:51256:44416:447:33566:6348:35853:43087:30951:91:480:42149:1900087:34501:6031:45875:70317:31118:6975:30437:910:6457:1522:51447:6343…
71459	protein localization to chromosome, centromeric region	7 out of 475 genes, 1.5%	15 out of 10983 background genes, 0.1%	0.00125	0	hepA:H2A.X:sldA:AN5815:AN6554:AN6600:bimD	6281:71459:51567:51754:6334:30702:30466:43935:7067:6348:34501:6975:51455:2000775:122:281:72370:7052:6306:7094:34508:2000817:40008:70:34503:7062:42770:31508:7535:35690
1902589	single-organism organelle organization	42 out of 475 genes, 8.8%	444 out of 10983 background genes, 4.0%	0.00134	0	AN0260:tubA:mipA:cdc20:AN10225:AN10614:AN10755:AN1392:mshA:hepA:AN1929:AN2128:AN2686:AN2862:AN3067:AN3124:bimC:AN3451:nimE:AN3910:sldA:nimX:kipB:AN4555:nup42:cdcA:top2:AN5495:AN5648:AN5815:smcB:AN6224:klpA:AN6341:AN6554:AN6600:AN6895:bimD:AN8056:bimB:AN9113:AN9463	6261:8054:45944:51417:6281:48315:43558:48311:6325:8608:71459:43066:51567:2000060:32187:226:51754:73:7019:6334:917:31929:42276:280:706:51306:34504:10696:30702:30466:10898:45004:30100:45930:10570:71574:34613:6508:10571:33314:71963:6269:43935:7067:723:51256:6297:6337:33566:6348:35853:43087:30951:91:42149:6303:6260:9303:1900087:72444:34501:6950:45875:731:70317:910:35822:734:51447:51012:6414:32880:105…
34502	protein localization to chromosome	8 out of 475 genes, 1.7%	23 out of 10983 background genes, 0.2%	0.0031	0	hepA:AN3067:H2A.X:sldA:AN5815:AN6554:AN6600:bimD	6281:71459:51567:51754:6334:42276:30702:30466:45004:33314:43935:7067:723:6297:6348:6303:34501:731:6975:35822:51455:2000775:122:281:72370:7064:6270:7052:6284:6306:7094:34508:10964:2000817:31573:40008:70868:6272:70:34503:7062:71169:42770:31508:7535:35690
34501	protein localization to kinetochore	6 out of 475 genes, 1.3%	12 out of 10983 background genes, 0.1%	0.00457	0	H2A.X:sldA:AN5815:AN6554:AN6600:bimD	6281:71459:51754:6334:30702:43935:7067:34501:6975:51455:2000775:122:281:72370:7052:7094:34508:2000817:70:34503:7062:42770:31508:35690
7052	mitotic spindle organization	9 out of 475 genes, 1.9%	32 out of 10983 background genes, 0.3%	0.00551	0	AN10225:AN2128:AN2686:AN2862:AN3124:bimC:klpA:AN6600:bimB	8608:73:7019:51306:10570:34613:6508:7067:51256:33566:30951:34501:910:51012:30989:22:7064:31028:741:7052:30473:34508:90307:51228:32465:31534:30472:7088:31116:70:1578:31122:7018:8360:7020:46785:7026
71103	DNA conformation change	12 out of 475 genes, 2.5%	60 out of 10983 background genes, 0.5%	0.00765	0	AN0228:hhoA:AN3451:H2A.X:H2B:AN4555:top2:AN5815:smcB:AN6070:AN6554:AN8056	6261:6279:84:6281:6325:6334:727:30702:6267:34501:6975:2000775:122:281:42790:43007:6270:6265:6301:7094:7076:51304:6271:712:70:34503:6406:6268:7000:42770:31508
45132	meiotic chromosome segregation	8 out of 475 genes, 1.7%	27 out of 10983 background genes, 0.2%	0.01207	0	AN1392:AN1399:AN3910:sldA:nimX:top2:AN6224:bimD	45944:6281:6325:71459:51754:706:10696:10898:45930:10570:10571:43935:7067:1900087:34501:45875:70317:51447:32880:10568:51455:6998:70816:72370:42790:6370:43007:6338:6468:6995:45892:6265:86:7094:82:7076:2000817:7130:2001033:10569:30448:10971:51446:712:70:6406:7062:45132:70197:35690:45931:16192
7051	spindle organization	9 out of 475 genes, 1.9%	35 out of 10983 background genes, 0.3%	0.01236	0	AN10225:AN2128:AN2686:AN2862:AN3124:bimC:klpA:AN6600:bimB	8608:73:7019:51306:10570:34613:6508:7067:51256:33566:30951:34501:910:51012:30989:22:7064:31028:741:7052:30473:34508:90307:51228:32465:31534:30472:7088:31116:70:1578:31122:7018:8360:7020:46785:7026
42254	ribosome biogenesis	21 out of 475 genes, 4.4%	171 out of 10983 background genes, 1.6%	0.01453	0	AN0465:AN0745:AN0843:AN10712:AN1166:AN1228:hscA:AN1533:AN1964:AN3172:AN3413:rps16:AN4803:AN4916:AN5177:AN5222:AN5520:AN6310:AN6556:AN6563:swoC	45944:463:48315:42254:44182:495:51083:7346:44416:447:480:42149:31118:1522:6414:45903:472:27:42274:30010:6450:9267:2181:6412:494:42273:6407:36170:31167:8298:462:71216:31120:51211:54:36180:28:8033:6364:461:6897:35690
51304	chromosome separation	4 out of 475 genes, 0.8%	5 out of 10983 background genes, 0.0%	0.01628	0	bimC:cdcA:top2:smcB	6325:73:917:51306:51256:35853:42149:6470:1403:42790:6265:7076:51228:51304:920:30448:31566:712:45736:6406:7018:31134:7096
51641	cellular localization	48 out of 475 genes, 10.1%	592 out of 10983 background genes, 5.4%	0.0172	0	AN0229:tubA:sec61:sidC:cdc20:AN0834:AN0843:rcyA:AN10112:AN1018:AN10225:rmtA:AN10648:hscA:AN1392:aspD:hepA:nudK:AN2128:AN2862:AN3067:AN3080:AN3172:AN3413:H2A.X:nimE:AN3910:sldA:CYP61A1:rps16:cpcB:kipB:nup42:AN4685:cdcA:AN5215:top2:AN5815:AN6162:AN6224:AN6554:AN6556:AN6600:AN7146:brr6:bimD:AN8274:AN9463	1410:921:6843:6281:48315:48311:70791:6325:8608:71459:51567:51666:32187:226:51754:6893:7019:6334:44182:917:6033:32995:42276:280:34198:34504:30702:30466:45004:6611:34599:19184:8105:10570:71257:7097:70783:71574:34613:9405:33314:71963:51083:43935:7067:723:7346:51256:6297:44416:447:33566:6348:6888:35853:43087:30951:480:6303:42149:18125:34501:731:70317:6880:6975:30437:910:35822:18229:30989:71432:9652:3…
51301	cell division	17 out of 475 genes, 3.6%	122 out of 10983 background genes, 1.1%	0.01823	0	mipA:kfsA:rcyA:AN10225:aspD:AN2128:hymA:AN3187:kipB:aspA:AN4685:myoB:cdcA:AN5815:bud4:chsA:AN9463	1410:921:51417:48315:8608:51666:32187:6038:7019:917:6033:34504:8105:90529:51301:71257:70783:9651:71574:34613:9405:7067:51256:43408:902:35853:43087:91:42149:34501:6031:30437:910:30989:9652:6470:2000775:60992:40023:22:281:1403:7093:43936:31028:916:36178:97308:30011:7105:7052:6468:6887:71520:36244:44406:7094:7059:915:32465:71519:9267:282:7264:51304:70787:36170:920:30448:31566:48278:71216:7163:31505:…
1901987	regulation of cell cycle phase transition	13 out of 475 genes, 2.7%	79 out of 10983 background genes, 0.7%	0.02964	0	cdc20:AN0905:AN10755:mad2:AN3067:nimE:nimT:sldA:nimX:AN5495:AN5815:AN7325:AN9113	60565:8054:45944:51312:2000060:10972:44774:1901920:226:51754:42276:706:10696:10898:45004:45930:10570:34613:10571:33314:6269:723:6297:6303:6260:87:1900087:72444:34501:45875:731:70317:35822:734:51447:32880:10568:6139:51455:2000775:281:70816:72370:7064:6370:1900182:30071:6270:6338:6284:6468:6995:45892:86:7094:16567:82:10964:7130:2001033:79:31573:10515:31145:10569:30448:45840:70868:10971:51446:6272:7…
1901990	regulation of mitotic cell cycle phase transition	13 out of 475 genes, 2.7%	79 out of 10983 background genes, 0.7%	0.02964	0	cdc20:AN0905:AN10755:mad2:AN3067:nimE:nimT:sldA:nimX:AN5495:AN5815:AN7325:AN9113	60565:8054:45944:51312:2000060:10972:44774:1901920:226:51754:42276:706:10696:10898:45004:45930:10570:34613:10571:33314:6269:723:6297:6303:6260:87:1900087:72444:34501:45875:731:70317:35822:734:51447:32880:10568:6139:51455:2000775:281:70816:72370:7064:6370:1900182:30071:6270:6338:6284:6468:6995:45892:86:7094:16567:82:10964:7130:2001033:79:31573:10515:31145:10569:30448:45840:70868:10971:51446:6272:7…
22403	cell cycle phase	5 out of 475 genes, 1.1%	10 out of 10983 background genes, 0.1%	0.03042	0	AN0228:mipA:nimT:AN6070:AN7994	6279:31939:84:51417:30174:1901920:727:6267:51097:33314:7067:6348:91:87:6343:7093:6270:7105:86:79:6271:45840:70:31122:6268
98763	mitotic cell cycle phase	5 out of 475 genes, 1.1%	10 out of 10983 background genes, 0.1%	0.03042	0	AN0228:mipA:nimT:AN6070:AN7994	6279:31939:84:51417:30174:1901920:727:6267:51097:33314:7067:6348:91:87:6343:7093:6270:7105:86:79:6271:45840:70:31122:6268
22613	ribonucleoprotein complex biogenesis	22 out of 475 genes, 4.6%	194 out of 10983 background genes, 1.8%	0.03226	0	AN0465:AN0745:AN0843:AN10164:AN10712:AN1166:AN1228:hscA:AN1533:AN1964:AN3172:AN3413:rps16:AN4803:AN4916:AN5177:AN5222:AN5520:AN6310:AN6556:AN6563:swoC	45944:463:48315:42254:44182:495:184:51083:7346:44416:447:480:42149:31118:1522:6414:45903:472:27:42274:30010:6450:43488:9267:2181:6412:494:42273:6407:36170:31167:8298:462:71216:31120:51211:54:36180:28:8033:6364:34063:461:6897:35690
43933	macromolecular complex subunit organization	37 out of 475 genes, 7.8%	429 out of 10983 background genes, 3.9%	0.04537	0.0021	AN0203:AN0228:tubA:mipA:AN10164:AN10225:AN1166:aspD:hepA:AN1929:AN2128:AN2686:hhoA:AN2862:AN3067:AN3124:AN3172:bimC:H2A.X:H2B:sldA:nimX:kipB:nup42:myoB:AN5222:top2:AN5815:AN6070:AN6310:klpA:AN6554:AN6600:AN7994:FKBP4:bimB:AN9463	1410:6279:45944:921:31939:84:51417:6281:48311:6325:8608:30174:71459:51567:32187:226:51754:73:7019:6334:6033:727:42276:280:706:51306:34504:184:10696:30702:30466:10898:45004:8105:6267:45930:10570:70783:71574:51097:34613:6508:10571:9405:33314:71963:7067:723:51256:6297:6337:447:33566:6348:43087:30951:91:6303:9303:1900087:34501:6950:45875:731:70317:6975:910:35822:6457:51447:6343:51012:32880:10568:3098…
6270	DNA replication initiation	7 out of 475 genes, 1.5%	24 out of 10983 background genes, 0.2%	0.04814	0.0031	AN0228:AN10497:AN10755:AN3067:AN5992:AN6070:AN7994	6279:31939:84:30174:727:42276:45004:6267:51097:33314:6269:723:6297:6348:6303:6260:731:35822:734:6343:7064:6270:6284:10964:31573:6271:70868:6272:6268:71169
910	cytokinesis	13 out of 475 genes, 2.7%	83 out of 10983 background genes, 0.8%	0.05073	0.0035	mipA:kfsA:rcyA:AN10225:AN2128:kipB:AN4685:myoB:cdcA:AN5815:bud4:chsA:AN9463	921:51417:48315:8608:51666:32187:6038:7019:917:34504:90529:71257:9651:71574:34613:9405:7067:51256:902:35853:43087:91:42149:34501:6031:30437:910:30989:9652:6470:2000775:60992:22:281:1403:7093:43936:31028:916:30011:7105:7052:6468:6887:71520:7094:915:32465:71519:9267:282:7264:51304:70787:36170:920:30448:31566:48278:71216:31505:70:34503:36180:45736:1578:7018:909:31122:31114:7126:31134:7165:7096
44848	biological phase	5 out of 475 genes, 1.1%	11 out of 10983 background genes, 0.1%	0.05379	0.0034	AN0228:mipA:nimT:AN6070:AN7994	6279:31939:84:51417:30174:1901920:727:6267:51097:33314:7067:6348:91:87:6343:7093:6270:7105:86:79:6271:45840:70:31122:6268
43086	negative regulation of catalytic activity	9 out of 475 genes, 1.9%	42 out of 10983 background genes, 0.4%	0.05962	0.0033	cdc20:AN10497:mad2:sldA:cdcA:AN5495:prtA:AN5815:AN7994	60565:8054:51312:84:31939:30174:44774:51754:917:727:6267:51097:34613:6508:6348:35853:42149:6260:34501:60309:6343:6956:51455:6470:2000775:281:1403:72370:30071:6270:7094:51304:920:30448:31566:70:34503:45736:43086:31134:45842:35690:7096
8608	attachment of spindle microtubules to kinetochore	7 out of 475 genes, 1.5%	25 out of 10983 background genes, 0.2%	0.06439	0.0033	AN1392:AN2862:sldA:kipB:cdcA:AN6224:bimD	6281:8608:71459:51754:7019:917:34504:10570:43935:7067:33566:35853:42149:34501:51455:6470:1403:72370:7064:7094:30473:90307:915:2000817:51304:920:30448:31566:7088:31116:70:45736:7018:8360:31114:7126:7062:7020:31134:46785:35690:7026:7096
6259	DNA metabolic process	29 out of 475 genes, 6.1%	309 out of 10983 background genes, 2.8%	0.06941	0.0032	AN0228:AN0260:AN10497:AN10614:AN10755:mshA:hepA:AN3048:AN3067:AN3451:H2A.X:AN3910:AN3947:nimX:AN4555:top2:AN5815:smcB:AN5992:AN6070:AN6300:AN6682:AN6895:bimD:AN7325:AN7435:AN7994:AN8056:AN9113	6261:6279:45944:31939:84:6281:43558:6325:30174:71459:43066:51567:2000060:10972:6334:727:31929:42276:706:10696:30702:30466:10898:45004:6267:45930:10570:51097:10571:33314:6269:43935:7067:723:6297:6348:6303:6260:1900087:72444:34501:45875:731:70317:6975:35822:734:51447:6343:6414:32880:10568:6139:51455:97046:6998:2000775:122:281:70816:42790:7064:6370:43007:15074:6270:6338:6284:6468:6306:6995:45892:626…
16125	sterol metabolic process	10 out of 475 genes, 2.1%	53 out of 10983 background genes, 0.5%	0.07418	0.0031	AN0851:AN10648:AN3638:AN3817:CYP61A1:AN5862:AN7146:AN8012:AN8907:AN9496	70317:30437:15936:16125:71473:71210:45337:6995:90002:6696:9267:36170:1900551:71216:55114:7163:36180:19287:42493:35690:6633
71210	protein insertion into membrane raft	3 out of 475 genes, 0.6%	3 out of 10983 background genes, 0.0%	0.07847	0.003	AN10648:CYP61A1:AN7146	30437:16125:71473:71210:90002:6696:9267:36170:71216:55114:36180:42493:35690
34453	microtubule anchoring	7 out of 475 genes, 1.5%	26 out of 10983 background genes, 0.2%	0.08487	0.003	AN1392:AN2862:sldA:kipB:cdcA:AN6224:bimD	6281:8608:71459:51754:7019:917:34504:10570:43935:7067:33566:35853:42149:34501:51455:6470:1403:72370:7064:7094:30473:90307:915:2000817:51304:920:30448:31566:7088:31116:70:45736:7018:8360:31114:7126:7062:7020:31134:46785:35690:7026:7096
Significant shared GO terms describing the up-regulated COSR genes in the TNJ 92.4 atfA strain
The following ORFs were excluded from the analysis since they are not presented in the current version (version 5) of the genome: AN11868, AN11944, AN12432, and AN12444.
GOID1	GO_term1		Cluster frequency	Background frequency	Corrected P-value	False discovery rate	Gene(s) annotated to the term	Directly Annotated GOID List
45454	cell redox homeostasis	6 out of 285 genes, 2.1%	23 out of 10983 background genes, 0.2%	0.01066	4.00%	trxA:glrA:AN1882:trxR:AN6915:AN7567	10378:55114:11:42744:1900409:44182:6662:6890:30036:6750:19430:42144:2000678:1900429:36245:10731:6139:80058:45454:6879:103:6888:34599
Significant shared GO terms describing the down-regulated COSR genes in the TNJ 92.4 atfA strain
The following ORFs were excluded from the analysis since they are not presented in the current version (version 5) of the genome: AN4296, AN10476, AN11760, AN12215, AN12399 and AN12412.
GOID1	GO_term1		Cluster frequency	Background frequency	Corrected P-value	False discovery rate	Gene(s) annotated to the term	Directly Annotated GOID List
42254	ribosome biogenesis	70 out of 434 genes, 16.1%	171 out of 10983 background genes, 1.6%	5.37e-51	0	AN0074:AN0092:AN0237:AN0247:AN0305:AN0421:AN0475:AN0695:AN0728:AN0745:AN0796:AN10352:AN10712:AN10943:cgrA:AN1175:AN11773:AN11929:AN1200:AN1215:bop1:AN1434:AN1533:AN1666:AN1711:AN1949:AN2262:AN2292:AN2759:nsa2:AN3056:nop58:spb4:AN3313:AN3745:AN3812:AN3827:AN4226:AN4232:AN4298:AN4460:AN4471:AN4560:AN4648:AN4771:AN5702:AN5785:AN5789:AN5865:AN5871:AN6067:AN6265:AN6310:AN6374:AN6556:AN6561:AN6585:AN66…	16075:34473:6413:70475:6270:31167:8298:55:27:34462:71028:463:42274:48315:70478:71039:447:462:42254:71216:71038:6547:1510:480:30174:71040:31120:7163:467:71051:6995:70476:8361:45947:6999:6970:30010:71036:70317:56:31118:51211:71037:54:71049:6461:71035:470:469:36180:495:1522:34475:42255:40010:32259:466:973:31054:16973:28:280:34476:30490:30702:8033:34599:9267:282:6267:6364:71044:16070:154:494:42256:71…
22613	ribonucleoprotein complex biogenesis	70 out of 434 genes, 16.1%	194 out of 10983 background genes, 1.8%	1.65e-46	0	AN0074:AN0092:AN0237:AN0247:AN0305:AN0421:AN0475:AN0695:AN0728:AN0745:AN0796:AN10352:AN10712:AN10943:cgrA:AN1175:AN11773:AN11929:AN1200:AN1215:bop1:AN1434:AN1533:AN1666:AN1711:AN1949:AN2262:AN2292:AN2759:nsa2:AN3056:nop58:spb4:AN3313:AN3745:AN3812:AN3827:AN4226:AN4232:AN4298:AN4460:AN4471:AN4560:AN4648:AN4771:AN5702:AN5785:AN5789:AN5865:AN5871:AN6067:AN6265:AN6310:AN6374:AN6556:AN6561:AN6585:AN66…	16075:34473:6413:70475:6270:31167:8298:55:27:34462:71028:42274:463:48315:70478:71039:447:462:42254:71216:71038:6547:480:1510:30174:71040:31120:7163:467:71051:6995:70476:8361:45947:6999:6970:30010:71036:70317:56:31118:51211:71037:54:71049:6461:71035:470:469:36180:495:1522:34475:42255:40010:32259:31054:973:466:16973:28:34476:280:30490:30702:8033:34599:9267:282:6267:6364:71044:16070:154:494:42256:42…
16072	rRNA metabolic process	55 out of 434 genes, 12.7%	116 out of 10983 background genes, 1.1%	9.54e-44	0	AN0074:AN0092:AN0237:AN0305:AN0421:AN0475:AN0695:AN0745:AN0796:AN10352:AN10943:cgrA:AN1175:AN11773:AN11929:AN1215:bop1:AN1434:AN1533:AN1949:AN2292:AN2759:nsa2:AN3056:nop58:spb4:AN3313:AN3745:AN3812:AN4226:AN4298:AN4460:AN4471:AN4648:AN4771:AN5785:AN5789:AN5865:AN5871:AN6265:AN6310:AN6374:AN6556:AN6561:AN6585:AN6612:AN6902:AN7260:AN7526:AN8247:nop10:AN8491:AN8834:swoC:AN9398	16075:34473:70475:6270:31167:8298:55:27:34462:71028:463:48315:70478:71039:447:462:71216:71038:6547:480:1510:30174:71040:31120:7163:467:71051:70476:30010:71036:56:31118:51211:71037:54:71049:6461:71035:470:469:36180:495:34475:42255:40010:32259:31054:973:466:28:34476:280:30490:30702:8033:9267:282:6267:6364:71044:154:494:42493:71042:6897:747:51301:42273:36170:956:472:35690
6364	rRNA processing	55 out of 434 genes, 12.7%	116 out of 10983 background genes, 1.1%	9.54e-44	0	AN0074:AN0092:AN0237:AN0305:AN0421:AN0475:AN0695:AN0745:AN0796:AN10352:AN10943:cgrA:AN1175:AN11773:AN11929:AN1215:bop1:AN1434:AN1533:AN1949:AN2292:AN2759:nsa2:AN3056:nop58:spb4:AN3313:AN3745:AN3812:AN4226:AN4298:AN4460:AN4471:AN4648:AN4771:AN5785:AN5789:AN5865:AN5871:AN6265:AN6310:AN6374:AN6556:AN6561:AN6585:AN6612:AN6902:AN7260:AN7526:AN8247:nop10:AN8491:AN8834:swoC:AN9398	16075:34473:70475:6270:31167:8298:55:27:34462:71028:463:48315:70478:71039:447:462:71216:71038:6547:480:1510:30174:71040:31120:7163:467:71051:70476:30010:71036:56:31118:51211:71037:54:71049:6461:71035:470:469:36180:495:34475:42255:40010:32259:31054:973:466:28:34476:280:30490:30702:8033:9267:282:6267:6364:71044:154:494:42493:71042:6897:747:51301:42273:36170:956:472:35690
34470	ncRNA processing	65 out of 434 genes, 15.0%	187 out of 10983 background genes, 1.7%	9.38e-42	0	AN0074:AN0092:AN0141:AN0190:AN0237:AN0305:AN0421:AN0475:AN0695:AN0745:AN0757:AN0796:AN0818:AN10352:AN10361:AN10943:cgrA:AN1175:AN11773:AN11929:AN1215:AN12203:bop1:AN1434:AN1533:AN1949:AN2292:AN2759:AN2847:nsa2:AN3056:nop58:spb4:AN3313:AN3745:AN3812:AN4226:AN4298:AN4460:AN4471:AN4648:AN4771:AN4889:AN5785:AN5789:AN5865:AN5871:AN6265:AN6310:AN6374:AN6556:AN6561:AN6585:AN6612:AN6902:AN7260:AN7526:AN8…	16075:34473:6413:70475:6270:31167:8298:55:27:34462:71028:463:48315:70478:71039:447:379:462:55114:71216:71038:6547:480:1510:6388:30174:71040:31120:7163:467:71051:70476:30010:6400:71036:56:31118:51211:71037:54:71049:6461:71035:470:469:36180:495:34475:42255:40010:32259:31054:973:466:28:34476:280:30490:30702:8033:9267:44030:282:6267:30488:6364:6302:71044:154:494:42493:71042:6897:747:51301:42273:36170…
34660	ncRNA metabolic process	71 out of 434 genes, 16.4%	246 out of 10983 background genes, 2.2%	1.2e-39	0	AN0074:AN0092:AN0141:AN0190:AN0237:AN0305:AN0421:AN0475:AN0695:AN0728:AN0745:AN0757:AN0796:AN0818:AN10352:AN10361:AN10712:AN10943:cgrA:AN1175:AN11773:AN11929:AN1215:AN12203:bop1:AN1434:AN1533:AN1710:AN1949:AN2292:AN2415:AN2759:AN2847:nsa2:AN3056:nop58:spb4:AN3313:AN3745:AN3812:AN3944:AN4226:AN4298:AN4460:AN4471:AN4648:AN4771:AN4889:AN5785:AN5789:AN5865:AN5871:AN6265:AN6310:AN6374:AN6556:AN6558:AN…	16075:34473:6413:70475:6270:31167:8298:55:27:34462:71028:463:48315:70478:42797:71039:447:379:462:42254:55114:71216:71038:6547:480:1510:6388:30174:9303:71040:31120:7163:467:71051:6995:70476:30010:6400:70317:71036:56:31118:51211:71037:54:71049:6461:71035:6360:470:469:36180:495:1522:34475:42255:40010:32259:31054:973:466:28:34476:280:30490:30702:8033:9267:44030:282:6267:30488:6364:6302:71044:154:494:…
44085	cellular component biogenesis	79 out of 434 genes, 18.2%	533 out of 10983 background genes, 4.9%	1.18e-22	0	AN0074:AN0092:rasA:AN0228:AN0237:AN0247:AN0305:AN0421:AN0475:AN0695:AN0728:AN0745:AN0796:AN10352:FKBP5:AN10712:AN10943:cgrA:AN1175:AN11773:AN11929:AN1200:AN1215:bop1:AN1434:AN1533:AN1666:AN1711:AN1949:AN2262:AN2292:AN2759:nsa2:AN2973:AN3056:ugmA:nop58:spb4:AN3313:AN3745:AN3812:AN3827:AN4226:AN4232:AN4298:AN4460:AN4471:AN4560:AN4648:AN4771:AN5702:AN5758:AN5785:AN5789:AN5865:AN5871:AN6067:AN6265:AN…	34473:43936:1900182:916:1900439:1900445:43709:97308:7329:6270:55:27:84:6913:42274:463:48315:9272:40009:75306:42254:71038:30476:7190:30174:71040:15031:34605:6336:6995:8361:71333:44413:45947:30010:71036:6038:9847:36166:6461:71035:43161:6368:729:6334:19933:727:495:31054:973:34476:280:30490:30702:30466:34599:9267:412:44011:282:6267:90529:71044:154:494:42256:71042:6606:747:51301:7097:10514:42273:36171…
16070	RNA metabolic process	86 out of 434 genes, 19.8%	675 out of 10983 background genes, 6.1%	2.8e-20	0	AN0074:AN0092:AN0141:AN0190:AN0237:AN0260:AN0305:AN0312:AN0421:AN0475:AN0695:AN0728:AN0745:AN0757:AN0796:AN0818:AN10352:AN10361:AN10712:AN10943:cgrA:AN1175:AN11773:AN11929:AN1215:AN12203:AN12419:bop1:AN1434:AN1533:AN1710:AN1949:rrp5:AN2283:AN2292:AN2415:AN2759:AN2847:nsa2:AN3056:nop58:spb4:AN3313:AN3745:AN3812:AN3944:AN4226:AN4298:AN4460:AN4471:AN4581:AN4648:AN4771:AN4889:AN5114:AN5758:AN5785:AN5…	34473:44550:6270:55:27:463:48315:9061:42797:42254:71038:30174:71040:6336:6995:45947:30010:1900378:71036:6461:71035:6360:6368:495:43488:31054:973:34476:280:6355:30490:6351:30702:9267:44030:282:6267:30488:6302:71044:154:494:42256:71042:747:51301:42273:70146:36170:956:16075:6269:70869:6413:70475:723:31167:8298:34462:71028:70478:71039:447:379:462:55114:71216:6547:480:1510:6388:9303:31120:7163:467:710…
90304	nucleic acid metabolic process	101 out of 434 genes, 23.3%	937 out of 10983 background genes, 8.5%	9.21e-19	0	AN0074:AN0092:AN0141:AN0190:AN0228:AN0237:AN0260:AN0305:AN0312:AN0421:AN0475:AN0695:AN0728:AN0745:AN0757:AN0796:AN0818:AN10352:AN10361:AN10497:AN10712:AN10943:AN10978:cgrA:AN1175:AN11773:AN11929:AN1215:AN12203:AN12419:bop1:AN1434:AN1533:AN1710:hepA:AN1949:rrp5:AN2283:AN2292:AN2415:AN2759:AN2847:nsa2:AN2973:AN3035:AN3048:AN3056:nop58:spb4:AN3313:AN3745:AN3812:AN3944:AN4226:AN4298:AN4460:AN4471:AN4…	43007:34473:6261:15074:44550:6270:55:27:84:48478:6281:463:48315:9061:42797:42254:71038:43111:6306:30174:71040:71459:51567:6336:6995:71515:45947:10972:30010:1900378:71036:86:6265:6461:71035:6301:6360:6368:7094:729:2:727:495:43488:31054:973:34476:280:30490:6355:6351:30702:30466:34599:90297:9267:44030:282:30488:6267:6302:71044:6285:154:494:42256:71042:747:51301:42273:70146:51097:36170:6271:956:33314…
42273	ribosomal large subunit biogenesis	24 out of 434 genes, 5.5%	49 out of 10983 background genes, 0.4%	2.02e-18	0	AN0237:AN10943:AN1200:bop1:AN1949:nsa2:spb4:AN3745:AN4232:AN4471:AN4560:AN4771:AN5702:AN5865:AN5871:AN6310:AN6374:AN6556:AN6612:AN6902:AN7674:AN8247:AN8491:AN8834	55:27:42274:463:30174:8361:30702:6267:747:42273:956:31167:8298:447:462:480:54:470:42255:466:6364:472:35690
460	maturation of 5.8S rRNA	22 out of 434 genes, 5.1%	40 out of 10983 background genes, 0.4%	3.32e-18	0	AN0237:AN0305:AN0421:AN0475:AN11773:AN1434:AN1533:AN2759:nsa2:nop58:AN3745:AN3812:AN4298:AN4471:AN5785:AN5789:AN6265:AN6556:AN6612:AN8247:AN8834:AN9398	34473:55:27:463:71038:71040:71036:6461:71035:31054:973:34476:9267:282:71044:71042:747:42273:36170:16075:70475:8298:34462:71028:70478:71039:447:71216:480:467:71051:70476:56:71037:71049:36180:34475:466:472:35690
466	maturation of 5.8S rRNA from tricistronic rRNA transcript (SSU-rRNA, 5.8S rRNA, LSU-rRNA)	22 out of 434 genes, 5.1%	40 out of 10983 background genes, 0.4%	3.32e-18	0	AN0237:AN0305:AN0421:AN0475:AN11773:AN1434:AN1533:AN2759:nsa2:nop58:AN3745:AN3812:AN4298:AN4471:AN5785:AN5789:AN6265:AN6556:AN6612:AN8247:AN8834:AN9398	34473:55:27:463:71038:71040:71036:6461:71035:31054:973:34476:9267:282:71044:71042:747:42273:36170:16075:70475:8298:34462:71028:70478:71039:447:71216:480:467:71051:70476:56:71037:71049:36180:34475:466:472:35690
42274	ribosomal small subunit biogenesis	24 out of 434 genes, 5.5%	60 out of 10983 background genes, 0.5%	7.7e-16	0	AN0247:AN0305:AN0421:AN0475:AN11929:AN1434:AN1533:AN1949:AN2262:AN2292:AN2759:AN3056:nop58:AN3745:AN4226:AN4298:AN5702:AN5785:AN5789:AN6265:AN6556:AN6561:AN6585:AN9398	55:463:42274:6995:6461:30490:34599:9267:282:747:42273:36170:70475:8298:34462:447:462:71216:480:70476:6970:70317:56:469:36180:28:6364:472:35690
6139	nucleobase-containing compound metabolic process	110 out of 434 genes, 25.3%	1191 out of 10983 background genes, 10.8%	1.78e-15	0	AN0067:AN0074:AN0092:AN0141:AN0190:AN0228:AN0237:AN0260:AN0305:AN0312:AN0421:AN0475:AN0490:AN0695:AN0728:AN0745:AN0757:AN0796:AN0818:AN10352:AN10361:AN10497:AN10712:AN10943:AN10978:cgrA:AN11238:AN1175:AN11773:AN11929:AN1215:AN12203:AN12419:bop1:AN1434:AN1533:AN1710:AN1806:hepA:AN1949:rrp5:AN2283:AN2292:AN2415:AN2759:AN2847:nsa2:AN2973:AN3035:AN3048:AN3056:nop58:spb4:AN3313:AN3557:AN3745:AN3812:AN…	15961:43007:34473:6261:9116:15074:44550:6270:55:27:84:48478:6281:463:48315:9061:42797:9186:42254:71038:43111:6306:30174:71040:71459:51567:6336:6995:71515:45947:10972:30010:1900378:71036:86:6265:6461:71035:6301:6360:6368:7094:729:2:46855:727:495:43488:31054:973:34476:280:30490:6355:6351:30702:30466:34599:90297:9267:32263:44030:282:30488:6267:6302:71044:32265:6285:154:494:42256:71042:9263:747:51301…
469	cleavage involved in rRNA processing	18 out of 434 genes, 4.1%	35 out of 10983 background genes, 0.3%	6.75e-14	0	AN0305:AN0421:AN0475:AN11773:AN1434:AN1533:AN2759:nop58:AN3745:AN3812:AN4298:AN5785:AN5789:AN6265:AN6556:AN6561:nop10:AN9398	34473:55:71038:71040:71036:6461:71035:31054:973:34476:9267:282:71044:71042:747:42273:36170:16075:70475:8298:34462:71028:70478:71039:447:462:71216:480:31120:467:71051:70476:56:31118:71037:71049:469:36180:34475:472:35690
90501	RNA phosphodiester bond hydrolysis	18 out of 434 genes, 4.1%	37 out of 10983 background genes, 0.3%	2.44e-13	0	AN0305:AN0421:AN0475:AN11773:AN1434:AN1533:AN2759:nop58:AN3745:AN3812:AN4298:AN5785:AN5789:AN6265:AN6556:AN6561:nop10:AN9398	34473:55:71038:71040:71036:6461:71035:31054:973:34476:9267:282:71044:71042:747:42273:36170:16075:70475:8298:34462:71028:70478:71039:447:462:71216:480:31120:467:71051:70476:56:31118:71037:71049:469:36180:34475:472:35690
462	maturation of SSU-rRNA from tricistronic rRNA transcript (SSU-rRNA, 5.8S rRNA, LSU-rRNA)	19 out of 434 genes, 4.4%	44 out of 10983 background genes, 0.4%	5.93e-13	0	AN0305:AN0421:AN0475:AN1434:AN1533:AN1949:AN2292:AN2759:nop58:AN3745:AN4226:AN4298:AN5785:AN5789:AN6265:AN6556:AN6561:AN6585:AN9398	55:463:6461:9267:282:747:42273:36170:70475:8298:34462:447:462:71216:480:70476:56:469:36180:472:35690
30490	maturation of SSU-rRNA	20 out of 434 genes, 4.6%	51 out of 10983 background genes, 0.5%	9.91e-13	0	AN0305:AN0421:AN0475:AN1434:AN1533:AN1949:AN2292:AN2759:AN3056:nop58:AN3745:AN4226:AN4298:AN5785:AN5789:AN6265:AN6556:AN6561:AN6585:AN9398	55:463:6461:30490:9267:282:747:42273:36170:70475:8298:34462:447:462:71216:480:70476:56:469:36180:472:35690
447	endonucleolytic cleavage in ITS1 to separate SSU-rRNA from 5.8S rRNA and LSU-rRNA from tricistronic rRNA transcript (SSU-rRNA, 5.8S rRNA, LSU-rRNA)	14 out of 434 genes, 3.2%	22 out of 10983 background genes, 0.2%	3.12e-12	0	AN0305:AN0421:AN0475:AN1434:AN1533:AN2759:nop58:AN3745:AN4298:AN5785:AN5789:AN6265:AN6556:AN9398	55:6461:9267:282:747:42273:36170:70475:8298:34462:447:71216:480:70476:56:36180:472:35690
6725	cellular aromatic compound metabolic process	114 out of 434 genes, 26.3%	1396 out of 10983 background genes, 12.7%	3.81e-12	0	AN0067:AN0074:AN0092:AN0141:AN0190:AN0228:ivoB:AN0237:AN0260:AN0305:AN0312:AN0421:AN0475:AN0490:AN0695:AN0728:AN0745:AN0757:AN0796:AN0818:AN10352:AN10361:AN10497:AN10712:AN10943:AN10978:AN11111:phenA:cgrA:AN11238:AN1175:AN11773:AN11929:AN1215:AN12203:AN12419:bop1:AN1434:AN1533:AN1710:AN1806:hepA:AN1949:rrp5:AN2283:AN2292:AN2415:easA:AN2759:AN2847:nsa2:AN2973:AN3035:AN3048:AN3056:nop58:spb4:AN3313…	15961:43007:34473:6261:9116:15074:44550:6270:55:27:84:48478:6281:463:48315:9061:42797:9186:1900805:42254:71038:43111:6306:30174:71040:19748:71459:51567:6336:6995:71515:45947:10972:30010:1900378:71036:86:6265:9847:6461:71035:6301:6360:6368:7094:729:2:46855:727:495:43488:1900557:1900772:31054:973:34476:280:30490:6355:6351:30702:30466:36225:34599:19184:90297:9267:32263:44030:282:30488:6267:6302:7104…
46483	heterocycle metabolic process	114 out of 434 genes, 26.3%	1407 out of 10983 background genes, 12.8%	6.71e-12	0	AN0067:AN0074:AN0092:AN0141:AN0190:AN0228:AN0237:AN0260:AN0305:AN0312:AN0421:AN0475:AN0490:AN0695:AN0728:AN0745:AN0757:AN0796:AN0818:AN10352:AN10361:AN10497:AN10712:AN10943:AN10978:AN11111:cgrA:AN11238:AN1175:AN11773:AN11929:AN1215:AN12203:AN12419:bop1:AN1434:AN1533:AN1710:AN1806:hepA:AN1949:rrp5:AN2283:AN2292:AN2415:easA:easD:AN2759:AN2847:nsa2:AN2973:AN3035:AN3048:AN3056:nop58:spb4:AN3313:AN355…	15961:43007:34473:6261:9116:15074:44550:6270:55:27:84:48478:6281:463:48315:2001310:9061:42797:1900617:9186:1900805:42254:71038:43111:6306:30174:71040:19748:71459:51567:6336:6995:71515:45947:10972:30010:1900378:71036:86:6265:9847:6461:71035:6301:6360:6368:7094:729:2:46855:727:495:43488:1900557:1900772:31054:973:34476:280:30490:6355:6351:30702:30466:36225:34599:19184:90297:9267:32263:44030:282:3048…
1901360	organic cyclic compound metabolic process	121 out of 434 genes, 27.9%	1545 out of 10983 background genes, 14.1%	9.33e-12	0	AN0067:AN0074:AN0092:AN0141:AN0190:AN0228:ivoB:AN0237:AN0260:AN0305:AN0312:AN0421:AN0475:AN0490:AN0695:AN0728:AN0745:AN0757:AN0796:AN0818:AN0851:AN10352:AN10361:AN10497:AN10712:AN10943:AN10978:AN11111:phenA:cgrA:AN11238:AN1175:AN11773:AN11929:AN1215:AN12203:AN12419:bop1:AN1434:AN1533:AN1710:AN1806:hepA:AN1949:rrp5:AN2283:AN2292:AN2415:easA:easD:AN2759:AN2847:nsa2:AN2973:AN3035:AN3048:AN3056:nop58…	15961:43007:34473:6261:9116:15074:44550:6270:55:27:84:6084:48478:6281:463:48315:2001310:9061:42797:1900617:9186:1900805:42254:71038:43111:6306:30174:71040:19748:71459:51567:6336:6995:71515:45947:10972:30010:1900378:71036:86:6265:9847:6461:71035:6301:6360:6368:7094:729:2:46855:727:495:43488:1900557:1900772:6696:31054:973:34476:280:30490:6355:6351:30702:30466:36225:34599:19184:90297:9267:32263:4403…
34641	cellular nitrogen compound metabolic process	114 out of 434 genes, 26.3%	1416 out of 10983 background genes, 12.9%	1.06e-11	0	AN0067:AN0074:AN0092:AN0141:AN0190:AN0228:AN0237:AN0260:AN0305:AN0312:AN0421:AN0475:AN0490:AN0695:AN0728:AN0745:AN0757:AN0796:AN0818:AN10352:AN10361:AN10497:AN10712:AN10943:AN10978:AN11111:cgrA:AN11238:AN1175:AN11773:AN11929:AN1215:AN12203:AN12419:bop1:AN1434:AN1533:AN1710:AN1806:hepA:AN1949:rrp5:AN2283:AN2292:AN2415:easA:easD:AN2759:AN2847:nsa2:AN2973:AN3035:AN3048:AN3056:nop58:spb4:AN3313:AN355…	15961:43007:34473:6261:9116:15074:44550:6270:55:27:84:48478:6281:463:48315:9061:42797:1900617:9186:1900805:42254:71038:43111:6306:30174:71040:19748:71459:51567:6336:6995:71515:8295:45947:10972:30010:1900378:71036:86:6265:9847:6461:71035:6301:6360:6368:7094:729:2:46855:727:495:43488:1900557:1900772:31054:973:34476:280:30490:6355:6351:6525:30702:30466:36225:34599:19184:90297:9267:32263:44030:282:30…
478	endonucleolytic cleavage involved in rRNA processing	14 out of 434 genes, 3.2%	25 out of 10983 background genes, 0.2%	3.9e-11	0	AN0305:AN0421:AN0475:AN1434:AN1533:AN2759:nop58:AN3745:AN4298:AN5785:AN5789:AN6265:AN6556:AN9398	55:6461:9267:282:747:42273:36170:70475:8298:34462:447:71216:480:70476:56:36180:472:35690
479	endonucleolytic cleavage of tricistronic rRNA transcript (SSU-rRNA, 5.8S rRNA, LSU-rRNA)	14 out of 434 genes, 3.2%	25 out of 10983 background genes, 0.2%	3.9e-11	0	AN0305:AN0421:AN0475:AN1434:AN1533:AN2759:nop58:AN3745:AN4298:AN5785:AN5789:AN6265:AN6556:AN9398	55:6461:9267:282:747:42273:36170:70475:8298:34462:447:71216:480:70476:56:36180:472:35690
71840	cellular component organization or biogenesis	96 out of 434 genes, 22.1%	1121 out of 10983 background genes, 10.2%	5.92e-11	0	AN0074:AN0092:rasA:AN0228:AN0237:AN0247:AN0260:AN0305:AN0421:AN0475:AN0695:AN0728:AN0745:AN0796:AN10225:AN10352:FKBP5:AN10712:AN10943:cgrA:AN1175:AN11773:AN11929:AN1200:AN1215:AN12419:bop1:AN1399:AN1434:AN1533:AN1666:AN1710:AN1711:AN1892:hepA:AN1949:AN2262:AN2292:mad2:easA:AN2759:nsa2:AN2963:AN2973:AN3056:ugmA:AN3124:nop58:spb4:AN3313:AN3745:AN3812:AN3827:AN4226:AN4232:AN4298:AN4460:AN4471:AN4555…	43007:34473:43936:60565:31028:6261:1900182:916:1900439:1900445:43709:97308:7329:6270:51312:55:27:84:6913:6281:42274:463:48315:9272:7052:6338:1900805:40009:75306:42254:11:71038:30476:6306:7190:30174:71040:19748:71459:15031:7107:51567:34605:6336:6995:8361:71333:44413:45947:44774:30010:71036:6038:6265:9847:36166:6461:71035:43161:6301:6368:7094:729:6334:2:19933:727:495:1900557:1900772:31054:973:34476…
90502	RNA phosphodiester bond hydrolysis, endonucleolytic	14 out of 434 genes, 3.2%	26 out of 10983 background genes, 0.2%	8.15e-11	0	AN0305:AN0421:AN0475:AN1434:AN1533:AN2759:nop58:AN3745:AN4298:AN5785:AN5789:AN6265:AN6556:AN9398	55:6461:9267:282:747:42273:36170:70475:8298:34462:447:71216:480:70476:56:36180:472:35690
34471	ncRNA 5'-end processing	11 out of 434 genes, 2.5%	15 out of 10983 background genes, 0.1%	2.71e-10	0	AN0305:AN0421:AN0475:AN1434:AN1533:AN2759:nop58:AN4298:AN5785:AN6265:AN6556	6461:9267:747:42273:36170:70475:8298:34462:447:71216:480:36180:472:35690
472	endonucleolytic cleavage to generate mature 5'-end of SSU-rRNA from (SSU-rRNA, 5.8S rRNA, LSU-rRNA)	11 out of 434 genes, 2.5%	15 out of 10983 background genes, 0.1%	2.71e-10	0	AN0305:AN0421:AN0475:AN1434:AN1533:AN2759:nop58:AN4298:AN5785:AN6265:AN6556	6461:9267:747:42273:36170:70475:8298:34462:447:71216:480:36180:472:35690
966	RNA 5'-end processing	11 out of 434 genes, 2.5%	15 out of 10983 background genes, 0.1%	2.71e-10	0	AN0305:AN0421:AN0475:AN1434:AN1533:AN2759:nop58:AN4298:AN5785:AN6265:AN6556	6461:9267:747:42273:36170:70475:8298:34462:447:71216:480:36180:472:35690
967	rRNA 5'-end processing	11 out of 434 genes, 2.5%	15 out of 10983 background genes, 0.1%	2.71e-10	0	AN0305:AN0421:AN0475:AN1434:AN1533:AN2759:nop58:AN4298:AN5785:AN6265:AN6556	6461:9267:747:42273:36170:70475:8298:34462:447:71216:480:36180:472:35690
90305	nucleic acid phosphodiester bond hydrolysis	18 out of 434 genes, 4.1%	56 out of 10983 background genes, 0.5%	1.46e-09	0	AN0305:AN0421:AN0475:AN11773:AN1434:AN1533:AN2759:nop58:AN3745:AN3812:AN4298:AN5785:AN5789:AN6265:AN6556:AN6561:nop10:AN9398	34473:55:71038:71040:71036:6461:71035:31054:973:34476:9267:282:71044:71042:747:42273:36170:16075:70475:8298:34462:71028:70478:71039:447:462:71216:480:31120:467:71051:70476:56:31118:71037:71049:469:36180:34475:472:35690
480	endonucleolytic cleavage in 5'-ETS of tricistronic rRNA transcript (SSU-rRNA, 5.8S rRNA, LSU-rRNA)	10 out of 434 genes, 2.3%	14 out of 10983 background genes, 0.1%	5.15e-09	0	AN0305:AN0421:AN0475:AN1434:AN1533:AN2759:nop58:AN4298:AN6265:AN6556	9267:747:42273:36170:70475:8298:34462:447:71216:480:36180:472:35690
470	maturation of LSU-rRNA	11 out of 434 genes, 2.5%	18 out of 10983 background genes, 0.2%	5.68e-09	0	AN0237:AN10943:AN1949:nsa2:spb4:AN4471:AN6374:AN6612:AN8247:AN8491:AN8834	55:27:463:462:470:42255:466
6807	nitrogen compound metabolic process	120 out of 434 genes, 27.6%	1688 out of 10983 background genes, 15.4%	1.19e-08	0	AN0067:AN0074:AN0092:AN0141:AN0190:AN0228:AN0237:AN0260:AN0305:AN0312:AN0421:AN0475:AN0490:AN0695:AN0720:AN0728:AN0745:AN0757:AN0796:AN0818:AN10352:AN10361:AN10497:AN10712:AN10943:AN10978:AN11111:phenA:cgrA:AN11238:AN1175:AN11773:AN11929:AN1215:AN12203:AN12419:bop1:AN1434:AN1533:AN1710:AN1806:hepA:AN1949:rrp5:AN2283:AN2292:AN2415:easA:easD:AN2759:AN2847:nsa2:AN2973:AN3035:AN3048:AN3056:nop58:spb4…	15961:43936:43007:34473:6261:9116:916:15074:44550:6270:55:27:84:48478:6281:463:48315:2001310:9061:42797:1900617:9186:1900805:42254:71038:43111:6306:8612:30174:71040:19748:71459:51567:17183:6336:6995:6555:71515:8295:45947:10972:30010:1900378:71036:6038:86:6265:9847:6461:71035:6301:6360:6368:7094:729:2:46855:727:495:43488:1900557:1900772:9253:31054:973:34476:280:30490:6355:6351:6525:30702:30466:362…
463	maturation of LSU-rRNA from tricistronic rRNA transcript (SSU-rRNA, 5.8S rRNA, LSU-rRNA)	10 out of 434 genes, 2.3%	16 out of 10983 background genes, 0.1%	3.84e-08	0	AN0237:AN10943:AN1949:nsa2:AN4471:AN6374:AN6612:AN8247:AN8491:AN8834	55:27:463:462:42255:466
9451	RNA modification	17 out of 434 genes, 3.9%	68 out of 10983 background genes, 0.6%	5.08e-07	0	AN0092:AN0141:AN0695:AN0728:AN0745:AN0757:AN0818:AN10361:AN10712:AN2759:AN3313:AN4889:AN5789:AN5871:AN8066:nop10:swoC	48315:42254:30010:495:44030:282:30488:6302:154:494:747:42273:6413:70475:31167:447:55114:6547:480:1510:31120:70476:6400:56:31118:51211:469:1522:32259:8033:6364:6897:472
154	rRNA modification	8 out of 434 genes, 1.8%	11 out of 10983 background genes, 0.1%	5.87e-07	0	AN0695:AN0745:AN2759:AN3313:AN5789:AN5871:nop10:swoC	48315:30010:495:282:154:494:747:42273:70475:31167:447:6547:480:31120:70476:56:31118:51211:469:8033:6364:6897:472
44260	cellular macromolecule metabolic process	126 out of 434 genes, 29.0%	1925 out of 10983 background genes, 17.5%	8.07e-07	0	AN0074:AN0092:AN0141:rasA:AN0190:AN0228:AN0237:AN0260:AN0305:AN0312:sgdA:AN0421:AN0475:AN0695:AN0720:AN0728:AN0745:AN0757:AN0796:AN0818:AN0889:AN10352:AN10361:AN10433:FKBP5:AN10497:rmtA:AN10712:AN10943:AN10978:AN11141:cgrA:AN1175:AN11773:AN11929:AN1215:AN12203:AN12419:bop1:AN1393:AN1434:AN1533:AN1710:hepA:AN1949:rrp5:AN2283:AN2292:AN2314:AN2415:AN2759:AN2847:nsa2:AN2973:AN3035:AN3048:AN3056:ugmA:…	71473:43007:34473:43936:6261:1900182:916:15074:1900439:1900445:43709:97308:44550:7329:6270:55:27:84:6913:48478:6281:463:48315:9061:42797:9272:40009:75306:42254:6468:71038:43111:6306:7190:8612:30174:71040:71459:15031:5982:51567:17183:34605:6336:6995:6555:71515:71333:44413:45947:10972:30010:60567:1900378:71036:6038:86:6265:9847:36166:6461:71035:43161:6301:6360:6368:7094:729:6334:2:19933:727:495:434…
33750	ribosome localization	10 out of 434 genes, 2.3%	22 out of 10983 background genes, 0.2%	2.5e-06	0	AN10943:AN1215:AN1666:AN1711:AN2262:AN3745:AN5789:AN5865:nic96:AN8834	55:27:42274:463:34599:282:6606:51301:42273:447:70476:6999:6970:56:54:40010:466:16973:6364:42493:35690
33753	establishment of ribosome localization	10 out of 434 genes, 2.3%	22 out of 10983 background genes, 0.2%	2.5e-06	0	AN10943:AN1215:AN1666:AN1711:AN2262:AN3745:AN5789:AN5865:nic96:AN8834	55:27:42274:463:34599:282:6606:51301:42273:447:70476:6999:6970:56:54:40010:466:16973:6364:42493:35690
54	ribosomal subunit export from nucleus	10 out of 434 genes, 2.3%	22 out of 10983 background genes, 0.2%	2.5e-06	0	AN10943:AN1215:AN1666:AN1711:AN2262:AN3745:AN5789:AN5865:nic96:AN8834	55:27:42274:463:34599:282:6606:51301:42273:447:70476:6999:6970:56:54:40010:466:16973:6364:42493:35690
71166	ribonucleoprotein complex localization	10 out of 434 genes, 2.3%	22 out of 10983 background genes, 0.2%	2.5e-06	0	AN10943:AN1215:AN1666:AN1711:AN2262:AN3745:AN5789:AN5865:nic96:AN8834	55:27:42274:463:34599:282:6606:51301:42273:447:70476:6999:6970:56:54:40010:466:16973:6364:42493:35690
71426	ribonucleoprotein complex export from nucleus	10 out of 434 genes, 2.3%	22 out of 10983 background genes, 0.2%	2.5e-06	0	AN10943:AN1215:AN1666:AN1711:AN2262:AN3745:AN5789:AN5865:nic96:AN8834	55:27:42274:463:34599:282:6606:51301:42273:447:70476:6999:6970:56:54:40010:466:16973:6364:42493:35690
71428	rRNA-containing ribonucleoprotein complex export from nucleus	10 out of 434 genes, 2.3%	22 out of 10983 background genes, 0.2%	2.5e-06	0	AN10943:AN1215:AN1666:AN1711:AN2262:AN3745:AN5789:AN5865:nic96:AN8834	55:27:42274:463:34599:282:6606:51301:42273:447:70476:6999:6970:56:54:40010:466:16973:6364:42493:35690
55	ribosomal large subunit export from nucleus	7 out of 434 genes, 1.6%	9 out of 10983 background genes, 0.1%	3.41e-06	0	AN10943:AN1215:AN1666:AN1711:AN3745:nic96:AN8834	55:27:463:6606:51301:42273:447:6999:40010:466:16973:6364:42493:35690
43170	macromolecule metabolic process	132 out of 434 genes, 30.4%	2103 out of 10983 background genes, 19.1%	4.28e-06	0	AN0074:AN0092:AN0141:rasA:AN0190:AN0228:AN0237:AN0260:AN0305:AN0312:sgdA:AN0421:AN0475:AN0695:AN0720:AN0728:AN0745:AN0757:AN0796:AN0818:AN0889:AN10352:AN10361:AN10433:FKBP5:AN10497:rmtA:AN10712:AN10943:AN10978:AN11141:cgrA:AN1175:AN11773:AN11929:AN1215:AN12203:AN12419:bop1:AN1393:AN1434:AN1533:AN1710:hepA:AN1949:rrp5:AN2237:AN2283:AN2292:AN2314:AN2415:AN2759:AN2847:nsa2:AN2973:AN3035:AN3048:AN305…	71473:43007:34473:43936:6261:1900182:916:15074:1900439:1900445:43709:97308:44550:7329:6270:55:27:84:6913:48478:6281:463:48315:9061:42797:9272:40009:75306:42254:6468:71038:43111:6306:7190:8612:30174:71040:71459:15031:5982:51567:17183:34605:6336:6995:6555:71515:71333:44413:45947:10972:30010:60567:1900378:71036:6038:86:6265:9847:36166:6461:71035:43161:6301:31638:6360:6368:7094:729:6334:2:19933:727:4…
42255	ribosome assembly	12 out of 434 genes, 2.8%	38 out of 10983 background genes, 0.3%	9.38e-06	0	AN0421:AN11929:AN1200:spb4:AN4232:AN4471:AN4771:AN6067:AN6310:AN6902:AN8491:AN8834	55:27:463:30174:8361:45947:30702:6267:42256:747:956:6413:34462:447:480:470:42255:466:28:6364:16070:472:35690
1510	RNA methylation	8 out of 434 genes, 1.8%	20 out of 10983 background genes, 0.2%	0.00032	0	AN0092:AN0745:AN0757:AN10361:AN2759:AN5789:AN5871:AN8066	44030:282:30488:494:747:42273:6413:70475:31167:447:6547:480:1510:70476:56:32259:8033:6364:472
31120	snRNA pseudouridine synthesis	5 out of 434 genes, 1.2%	6 out of 10983 background genes, 0.1%	0.00038	0	AN0695:AN0728:AN10712:nop10:swoC	48315:42254:30010:495:31120:31118:51211:469:1522:6897
40031	snRNA modification	5 out of 434 genes, 1.2%	6 out of 10983 background genes, 0.1%	0.00038	0	AN0695:AN0728:AN10712:nop10:swoC	48315:42254:30010:495:31120:31118:51211:469:1522:6897
16073	snRNA metabolic process	7 out of 434 genes, 1.6%	15 out of 10983 background genes, 0.1%	0.00049	0	AN0695:AN0728:AN10712:AN11773:AN3812:nop10:swoC	34473:48315:42254:71038:71040:30010:71036:71035:495:31054:973:34476:71044:71042:16075:71028:70478:71039:31120:467:71051:31118:51211:71037:71049:469:1522:34475:6897:35690
27	ribosomal large subunit assembly	8 out of 434 genes, 1.8%	22 out of 10983 background genes, 0.2%	0.00077	0	AN1200:spb4:AN4232:AN4471:AN4771:AN6310:AN6902:AN8834	55:27:463:30174:8361:30702:6267:747:956:470:466:6364:35690
6396	RNA processing	20 out of 434 genes, 4.6%	153 out of 10983 background genes, 1.4%	0.00169	0	AN0190:AN0305:AN0421:AN0475:AN0745:AN11773:AN12203:AN1434:AN1533:rrp5:AN2759:nop58:AN3812:AN4298:AN5785:AN5789:AN6265:AN6540:AN6556:swoC	34473:48315:9061:71038:71040:30010:71036:6461:71035:495:43488:31054:973:34476:9267:282:71044:494:71042:747:42273:36170:16075:70475:31167:8298:34462:71028:70478:71039:447:379:71216:480:6388:31120:467:71051:70476:56:31118:51211:71037:71049:6396:36180:34475:8033:962:6897:472:35690
51168	nuclear export	12 out of 434 genes, 2.8%	61 out of 10983 background genes, 0.6%	0.00264	0	rmtA:AN10943:AN1215:AN12419:AN1666:AN1711:AN2262:AN3745:AN5789:AN5865:nic96:AN8834	55:27:42274:463:60567:6351:34599:282:18195:6606:51301:42273:32968:447:70476:6999:6970:56:54:34503:6406:40010:18216:466:16973:7000:6364:42493:35690
22618	ribonucleoprotein complex assembly	12 out of 434 genes, 2.8%	62 out of 10983 background genes, 0.6%	0.00316	0	AN0421:AN11929:AN1200:spb4:AN4232:AN4471:AN4771:AN6067:AN6310:AN6902:AN8491:AN8834	55:27:463:30174:8361:45947:30702:6267:42256:747:956:6413:34462:447:480:470:42255:466:28:6364:16070:472:35690
71826	ribonucleoprotein complex subunit organization	12 out of 434 genes, 2.8%	64 out of 10983 background genes, 0.6%	0.00447	0	AN0421:AN11929:AN1200:spb4:AN4232:AN4471:AN4771:AN6067:AN6310:AN6902:AN8491:AN8834	55:27:463:30174:8361:45947:30702:6267:42256:747:956:6413:34462:447:480:470:42255:466:28:6364:16070:472:35690
6913	nucleocytoplasmic transport	14 out of 434 genes, 3.2%	91 out of 10983 background genes, 0.8%	0.00856	0	rasA:rmtA:AN10943:AN1215:AN12419:AN1666:AN1711:AN2262:AN3745:kapI:AN5789:AN5865:nic96:AN8834	43936:1900182:1900439:1900445:43709:97308:7329:55:27:6913:42274:463:48315:9272:75306:7190:15031:34605:6995:71333:44413:60567:9847:36166:43161:19933:6351:34599:44011:282:18195:6606:51301:7097:10514:42273:36171:9405:30448:7346:32968:6886:6801:447:1900231:1900433:71216:1900241:7051:7163:90028:72659:70476:6999:6970:7088:750:56:30437:54:43943:34503:36168:36180:36164:6406:40010:18216:7265:466:16973:200…
51169	nuclear transport	14 out of 434 genes, 3.2%	92 out of 10983 background genes, 0.8%	0.00974	0.0003	rasA:rmtA:AN10943:AN1215:AN12419:AN1666:AN1711:AN2262:AN3745:kapI:AN5789:AN5865:nic96:AN8834	43936:1900182:1900439:1900445:43709:97308:7329:55:27:6913:42274:463:48315:9272:75306:7190:15031:34605:6995:71333:44413:60567:9847:36166:43161:19933:6351:34599:44011:282:18195:6606:51301:7097:10514:42273:36171:9405:30448:7346:32968:6886:6801:447:1900231:1900433:71216:1900241:7051:7163:90028:72659:70476:6999:6970:7088:750:56:30437:54:43943:34503:36168:36180:36164:6406:40010:18216:7265:466:16973:200…
1522	pseudouridine synthesis	5 out of 434 genes, 1.2%	10 out of 10983 background genes, 0.1%	0.01425	0.0007	AN0695:AN0728:AN10712:nop10:swoC	48315:42254:30010:495:31120:31118:51211:469:1522:6897
51656	establishment of organelle localization	12 out of 434 genes, 2.8%	72 out of 10983 background genes, 0.7%	0.0157	0.0007	rasA:AN10943:AN1215:AN1666:AN1711:AN2262:AN3745:AN5789:AN5865:nic96:AN8834:myoV	43936:1900182:1900439:1900445:43709:97308:7329:55:27:6913:42274:463:48315:9272:75306:11:7190:15031:7107:34605:6995:71333:44413:9847:36166:43161:19933:34599:44011:282:31532:6606:51301:7097:10514:42273:36171:34613:9405:71963:30448:6886:6801:447:1900231:6997:1900433:71216:1900241:7051:7163:90028:72659:36187:70476:6999:6970:7088:750:56:30437:54:43943:9826:36168:36180:1:36164:30050:40010:7118:7265:466…
31167	rRNA methylation	4 out of 434 genes, 0.9%	6 out of 10983 background genes, 0.1%	0.02397	0.0006	AN0745:AN2759:AN5789:AN5871	282:494:747:42273:70475:31167:447:480:70476:56:8033:472
70925	organelle assembly	12 out of 434 genes, 2.8%	77 out of 10983 background genes, 0.7%	0.03142	0.0006	AN0421:AN11929:AN1200:spb4:AN4232:AN4471:AN4771:AN6067:AN6310:AN6902:AN8491:AN8834	55:27:463:30174:8361:45947:30702:6267:42256:747:956:6413:34462:447:480:470:42255:466:28:6364:16070:472:35690
43414	macromolecule methylation	10 out of 434 genes, 2.3%	56 out of 10983 background genes, 0.5%	0.04123	0.0009	AN0092:AN0745:AN0757:AN10361:rmtA:hepA:AN2759:AN5789:AN5871:AN8066	6306:71459:51567:60567:30702:30466:44030:282:30488:18195:494:747:42273:6413:70475:32968:31167:40008:447:6348:6547:480:1510:70476:56:6406:18216:32259:7062:8033:6364:7535:472
31118	rRNA pseudouridine synthesis	3 out of 434 genes, 0.7%	3 out of 10983 background genes, 0.0%	0.04339	0.0012	AN0695:nop10:swoC	48315:30010:495:31120:31118:51211:469:6897
44238	primary metabolic process	157 out of 434 genes, 36.2%	3073 out of 10983 background genes, 28.0%	0.06498	0.0018	AN0067:AN0074:AN0092:AN0141:rasA:AN0190:AN0228:AN0237:AN0260:AN0305:AN0312:sgdA:AN0421:AN0475:AN0490:AN0695:AN0720:AN0728:AN0745:AN0757:AN0796:AN0818:AN0851:AN0889:AN10352:AN10361:AN10433:FKBP5:AN10497:rmtA:AN10712:AN10943:AN10978:phenA:AN11141:cgrA:AN11238:AN1175:AN11773:AN11929:AN1215:AN12203:AN12419:bop1:AN1393:AN1434:AN1533:AN1710:AN1806:hepA:AN1949:AN1968:rrp5:AN2237:AN2283:AN2292:AN2314:AN2…	6261:6490:7329:55:84:48478:6281:463:48315:1900617:9272:9186:75306:42254:30174:71040:71459:15031:5982:51567:71515:44413:8295:10972:1900378:6038:16052:6334:727:495:6511:45493:31054:34476:280:6351:30702:30466:34599:19184:412:6267:6302:90529:32265:154:23:71042:9263:747:51301:7097:70146:51097:6508:42391:9405:33314:6012:46100:6269:9060:70869:723:6015:34462:6801:44416:30433:16998:447:6348:5978:379:415:1…
32259	methylation	10 out of 434 genes, 2.3%	59 out of 10983 background genes, 0.5%	0.06545	0.0018	AN0092:AN0745:AN0757:AN10361:rmtA:hepA:AN2759:AN5789:AN5871:AN8066	71459:51567:30702:30466:747:447:6348:6547:480:70476:472:6306:60567:44030:282:30488:18195:494:42273:6413:70475:32968:31167:40008:1510:56:6406:18216:32259:7062:8033:6364:7535
8033	tRNA processing	11 out of 434 genes, 2.5%	71 out of 10983 background genes, 0.6%	0.0688	0.0018	AN0141:AN0190:AN0745:AN0757:AN0818:AN10361:AN12203:AN2847:AN4889:AN8066:trm1	6302:379:6388:6400:44030:30488:494:6413:31167:55114:8033:35690
6399	tRNA metabolic process	14 out of 434 genes, 3.2%	113 out of 10983 background genes, 1.0%	0.09959	0.002	AN0141:AN0190:AN0745:AN0757:AN0818:AN10361:AN11773:AN12203:AN1710:AN2847:AN3812:AN4889:AN8066:trm1	71040:31054:34476:6302:71042:70146:379:6388:467:6400:71049:34475:34473:71038:71036:71035:973:44030:30488:71044:494:16075:6413:31167:71028:70478:71039:55114:71051:71037:8033:35690
