# Supplementary material for: Core oxidative stress response in Aspergillus nidulans
Source: BMC Genomics. 2015 Jun 27;16(1):478. doi: 10.1186/s12864-015-1705-z (PMC4482186; doi:10.1186/s12864-015-1705-z)
Supplement: Additional file 7: Table S7. — List of AtfA dependent genes in untreated cultures as well as list of significant shared GO terms for them. [file 12864_2015_1705_MOESM7_ESM.xls]

## Sheet: GO Terms
Supplementary Table 7 List of AtfA-dependent genes in untreated cultures as well as list of significant shared GO terms for them
1 - The GO Term Finder of Aspergillus Genome Database (http://www.aspergillusgenome.org) was used to find significant shared GO terms (p < 0.1)
Significant shared GO terms describing the genes showing up-regulation in the TNJ 92.4 DatfA mutan in comparison to the control strain under untreated conditions
The following ORFs were excluded from the analysis since they are not presented in the current version (version 5) of the genome: AN4296, AN10476, AN11759, AN11760, AN11761, AN11835, AN11847, AN11848, AN12068, AN12079, AN12412 and AN12430.
GOID1	GO_term1	Cluster frequency	Background frequency	Corrected P-value	False discovery rate	Gene(s) annotated to the term	Directly Annotated GOID List
44550	secondary metabolite biosynthetic process	29 out of 530 genes, 5.5%	209 out of 10983 background genes, 1.9%	0.00018	0.00%	mdpC:mdpD:mdpE:mdpG:ivoB:brlA:mdpJ:mdpB:dbaC:AN11823:AN12101:AN1242:hpdA:aatA:CYP631B1:pkfC:pkfD:pkfE:pkfF:pkfA:sidF:sidH:xptA:dbaA:dbaB:dbaD:dbaE:dbaH:pkeA	1900584:1900590:43936:1900778:43935:1900575:1900793:18342:1900809:97308:1900376:43324:44550:35837:70788:1900602:9073:46148:19290:42438:1900593:1900772:1900813:6696:55085:48315:6572:6355:6351:1900551:75307:2001307:1900587:10106:1900805:1900815:55114:9821:45461:19748:43455:8202:45122:905:1896:10913:31505:42318:48023:70301:1900378:6357:43945:42594:35690:6915:9405:6633:9847
46189	phenol-containing compound biosynthetic process	11 out of 530 genes, 2.1%	37 out of 10983 background genes, 0.3%	0.00059	0.00%	mdpC:mdpD:mdpE:mdpG:ivoB:brlA:mdpJ:mdpB:hpdA:xptA:pkeA	1900584:1900590:43936:1900778:1900575:1900793:18342:1900376:43324:44550:35837:70788:1900602:9073:42438:1900593:1900772:1900813:48315:6572:6355:75307:1900587:2001307:1900815:55114:9821:45461:19748:43455:905:45122:10913:1896:48023:1900378:6357:43945:42594:9405:6633
18958	phenol-containing compound metabolic process	12 out of 530 genes, 2.3%	46 out of 10983 background genes, 0.4%	0.00089	0.00%	mdpC:mdpD:mdpE:mdpG:ivoB:brlA:mdpJ:mdpB:hpdA:agsA:xptA:pkeA	6582:1900584:1900590:44117:43936:1900778:1900575:1900793:18342:1900376:43324:44550:35837:70788:1900602:9073:42438:1900593:1900772:1900813:70596:48315:6572:6355:9272:75307:1900587:2001307:1900815:55114:9821:45461:19748:43455:905:45122:10913:1896:48023:1900378:6357:43945:42594:35690:9405:6633:9847
19748	secondary metabolic process	33 out of 530 genes, 6.2%	284 out of 10983 background genes, 2.6%	0.00178	0.00%	mdpC:mdpD:mdpE:mdpG:ivoB:brlA:mdpJ:mdpB:ivoA:dbaC:AN11823:AN12101:AN1242:hpdA:aatA:CYP631B1:pkfC:pkfD:pkfE:pkfF:pkfA:agsA:sidF:sidH:AN6431:xptA:dbaA:dbaB:dbaD:dbaE:dbaH:pkeA:AN8106	6582:1900590:43936:43935:1900575:97308:1900376:44550:35837:70788:1900602:9073:19290:55085:48315:6572:1900551:9272:10106:1900805:1900815:55114:45461:19748:43455:905:45122:10913:31505:1900378:43945:42594:6915:9847:1900584:44117:1900778:1900793:1900809:18342:43324:42438:46148:1900593:1900813:1900772:6696:70596:6355:6351:75307:2001307:1900587:9821:8202:1896:48023:42318:70301:6357:1902181:9405:35690:6…
6582	melanin metabolic process	6 out of 530 genes, 1.1%	14 out of 10983 background genes, 0.1%	0.01954	0.80%	mdpC:ivoB:brlA:mdpB:hpdA:agsA	6582:43936:1900376:44550:70788:9073:48315:6572:9272:1900815:55114:45461:905:10913:43945:42594:9847:44117:43324:42438:70596:75307:2001307:9821:1896:48023:6357:35690
42537	benzene-containing compound metabolic process	8 out of 530 genes, 1.5%	28 out of 10983 background genes, 0.3%	0.02717	0.67%	mdpC:mdpD:mdpE:mdpG:mdpJ:mdpB:AN5060:pkeA	1900590:1900575:44550:1900602:1900815:45461:19748:43455:45122:19441:1900378:1900584:1900778:1900793:42438:1900593:1900813:6355:1900587:2001307:9405:6633
1900813	monodictyphenone metabolic process	6 out of 530 genes, 1.1%	15 out of 10983 background genes, 0.1%	0.03125	0.57%	mdpC:mdpD:mdpE:mdpG:mdpJ:mdpB	1900575:44550:1900602:1900815:45461:19748:43455:45122:1900378:1900584:1900778:1900793:42438:1900813:6355:1900587:2001307:9405:6633
1900815	monodictyphenone biosynthetic process	6 out of 530 genes, 1.1%	15 out of 10983 background genes, 0.1%	0.03125	0.50%	mdpC:mdpD:mdpE:mdpG:mdpJ:mdpB	1900575:44550:1900602:1900815:45461:19748:43455:45122:1900378:1900584:1900778:1900793:42438:1900813:6355:1900587:2001307:9405:6633
Significant shared GO terms describing the genes showing down-regulation in the TNJ 92.4 DatfA mutan in comparison to the control strain under untreated conditions
The following ORFs were excluded from the analysis since they are not presented in the current version (version 5) of the genome: AN10577, AN11933, AN11969, AN12144, AN12194, AN12298 and AN12383.
GOID1	GO_term1	Cluster frequency	Background frequency	Corrected P-value	False discovery rate	Gene(s) annotated to the term	Directly Annotated GOID List
48856	anatomical structure development	48 out of 650 genes, 7.4%	378 out of 10983 background genes, 3.4%	0.00044	0	samB:pkcA:nudA:basA:kfsA:veA:pmcA:sasA:pmtC:myoA:pbcR:atg1:tcsB:rfeB:AN2701:atfA:AN4264:ecmA:nikA:rsmA:racA:pmtB:AN4873:AN4878:bckA:AN4897:ran1:AN5021:ppoC:pho80:AN5586:wscA:AN5776:bud4:medA:csmA:aspB:bemA:AN7297:tubB:gelA:AN7661:AN7683:apsA:AN8273:cnaA:esdC:catB	1900381:71473:45861:42243:32:43936:31137:36178:1900411:70590:1900445:45010:18106:97308:43941:30838:1900389:47496:10914:6913:1932:31589:7623:16310:48315:9409:2001310:9272:51039:70789:6338:71483:40009:6486:71712:6468:30476:7234:45461:31990:32065:15031:71277:34605:1900101:43455:6995:51666:6555:6816:71333:9932:90002:10972:1900436:199:30010:226:1900413:35961:43945:6038:70588:43942:48021:36244:9847:444…
32502	developmental process	53 out of 650 genes, 8.2%	441 out of 10983 background genes, 4.0%	0.00063	0	samB:pkcA:nudA:sgdA:basA:kfsA:veA:pmcA:sasA:pmtC:myoA:pbcR:atg1:tcsB:rfeB:easA:AN2701:atfA:agsB:AN4264:ecmA:nikA:rsmA:racA:pmtB:AN4873:AN4878:bckA:AN4897:ran1:AN5021:ppoC:pho80:AN5586:facA:wscA:AN5776:bud4:medA:csmA:aspB:bemA:AN7297:tubB:calA:gelA:AN7661:AN7683:apsA:AN8273:cnaA:esdC:catB	1900381:71473:45861:42243:32:43936:31137:36178:1900411:70590:1900445:45010:18106:97308:43941:30838:1900389:47496:10914:6913:1932:19679:31589:7623:16310:48315:9409:2001310:9272:51039:70789:6338:71483:1900805:40009:6486:71712:6468:30476:7234:45461:31990:19748:32065:15031:71277:34605:1900101:43455:6995:51666:6555:6816:71333:9932:90002:10972:1900436:199:30010:226:15976:1900413:35961:43945:6038:70588:…
70787	conidiophore development	17 out of 650 genes, 2.6%	79 out of 10983 background genes, 0.7%	0.00322	0	nudA:veA:pmcA:pmtC:tcsB:rfeB:AN2701:nikA:pmtB:AN4878:bckA:ran1:wscA:bud4:aspB:bemA:AN7661	71473:45861:32:43936:31137:36178:1900445:18106:97308:43941:47496:10914:1932:31589:7623:16310:48315:70789:71483:40009:71712:6468:7234:45461:1900101:6816:71333:1900436:199:1900413:35961:43945:70588:43942:48021:36244:9847:7019:7154:165:71474:30473:917:6091:35269:71470:70795:42316:32933:75308:6355:60075:71491:32026:9267:44011:1900197:70787:747:10515:7097:34613:36170:6879:9405:32527:920:1900699:43935:…
9653	anatomical structure morphogenesis	40 out of 650 genes, 6.2%	312 out of 10983 background genes, 2.8%	0.00333	0	samB:pkcA:basA:kfsA:veA:pmcA:sasA:myoA:pbcR:atg1:rfeB:AN2701:atfA:AN4264:ecmA:rsmA:racA:AN4873:bckA:AN4897:ran1:AN5021:ppoC:pho80:AN5586:wscA:AN5776:bud4:medA:csmA:bemA:AN7297:tubB:gelA:AN7683:apsA:AN8273:cnaA:esdC:catB	1900381:32:42243:43936:31137:1900411:70590:45010:97308:43941:30838:1900389:10914:6913:1932:48315:9409:2001310:9272:51039:6338:71483:40009:6486:6468:30476:45461:31990:32065:15031:71277:34605:43455:6995:51666:6555:6816:71333:9932:90002:10972:199:30010:226:43945:6038:70588:43942:48021:9847:44406:42744:7154:165:43944:917:6091:7155:1516:43949:71470:82:147:42316:10811:75308:10846:6355:60075:71491:45128…
44767	single-organism developmental process	49 out of 650 genes, 7.5%	418 out of 10983 background genes, 3.8%	0.00353	0	samB:pkcA:nudA:basA:kfsA:veA:pmcA:sasA:pmtC:myoA:pbcR:atg1:tcsB:rfeB:AN2701:atfA:AN4264:ecmA:nikA:rsmA:racA:pmtB:AN4873:AN4878:bckA:AN4897:ran1:AN5021:ppoC:pho80:AN5586:facA:wscA:AN5776:bud4:medA:csmA:aspB:bemA:AN7297:tubB:gelA:AN7661:AN7683:apsA:AN8273:cnaA:esdC:catB	1900381:71473:45861:42243:32:43936:31137:36178:1900411:70590:1900445:45010:18106:97308:43941:30838:1900389:47496:10914:6913:1932:19679:31589:7623:16310:48315:9409:2001310:9272:51039:70789:6338:71483:40009:6486:71712:6468:30476:7234:45461:31990:32065:15031:71277:34605:1900101:43455:6995:51666:6555:6816:71333:9932:90002:10972:1900436:199:30010:226:15976:1900413:35961:43945:6038:70588:43942:48021:36…
48646	anatomical structure formation involved in morphogenesis	38 out of 650 genes, 5.8%	299 out of 10983 background genes, 2.7%	0.00729	0	samB:basA:kfsA:veA:pmcA:sasA:myoA:pbcR:atg1:rfeB:AN2701:atfA:AN4264:ecmA:rsmA:racA:AN4873:bckA:AN4897:ran1:AN5021:ppoC:pho80:AN5586:wscA:AN5776:medA:csmA:bemA:AN7297:tubB:gelA:AN7683:apsA:AN8273:cnaA:esdC:catB	1900381:32:42243:43936:31137:1900411:70590:45010:97308:43941:30838:1900389:10914:6913:1932:48315:9409:2001310:9272:51039:6338:71483:40009:6486:6468:30476:45461:31990:32065:15031:71277:34605:43455:6995:51666:6555:6816:71333:9932:90002:10972:199:30010:226:43945:6038:70588:43942:48021:9847:44406:42744:7154:165:43944:917:6091:7155:1516:43949:71470:82:147:42316:10811:75308:10846:6355:60075:71491:45128…
7154	cell communication	44 out of 650 genes, 6.8%	371 out of 10983 background genes, 3.4%	0.00846	0	pkcA:nudA:AN0317:aldA:AN10227:AN1025:AN11008:mepA:atg1:tcsB:rabX:hk-8-1:AN2743:atfA:tamA:AN3085:phkB:phkA:CYP61A1:hk-8-2:glnA:AN4171:hxkC:ecmA:pycA:nikA:cmkD:racA:pmtB:hk-8-4:bckA:cdcA:AN5200:pkiA:acuG:rcnA:hk-8-3:bemA:spgA:meaA:AN7661:hsp90:cnaA:AN9515	45861:71473:6096:32:43936:31028:31137:1900411:71210:1900445:18106:97308:6081:30838:19740:45944:47496:6913:1932:45991:31589:48315:16310:6567:51039:70789:40009:6067:71712:6468:492:30476:16197:1901714:7234:30950:31990:45848:15031:71277:34605:1900101:8152:6995:6807:30968:19563:9932:51668:90002:42981:1900436:30010:15976:1900413:35961:34354:1900189:43248:48021:9847:72489:44406:7019:7154:165:44182:71474…
42221	response to chemical	59 out of 650 genes, 9.1%	557 out of 10983 background genes, 5.1%	0.00907	0	tubA:AN0317:aldA:AN0747:kfsA:AN1025:veA:AN10949:AN11008:AN1131:mepA:pmcA:AN12457:pmtC:myoA:atg1:msnA:AN1752:tcsB:pdmA:AN2150:AN2210:easA:atfA:tamA:phkA:agsB:trxR:AN3696:fksA:AN4118:AN4120:glnA:ecmA:nikA:AN4757:pmtB:sC:bckA:hsp70:dlpA:wscA:AN6054:rcnA:AN6330:uapC:uapA:meaA:AN7590:gelA:AN7661:hsp90:AN8273:AN8522:AN8643:cnaA:alcA:AN9147:catB	32:9410:31137:1900409:45944:19594:45991:31589:55085:16310:48315:6567:6116:48311:71483:71712:492:45461:45848:71277:1900101:6807:51666:30968:8361:9932:199:226:1900378:1900413:43248:70588:43942:44182:917:6091:6071:19676:1080:70795:71470:71451:32933:70596:280:6351:60075:42026:45128:32026:34599:15747:19184:7119:90529:30100:6616:6796:747:9651:45332:160:70301:6790:6879:10848:9405:30518:34210:71963:43935…
1932	regulation of protein phosphorylation	13 out of 650 genes, 2.0%	53 out of 10983 background genes, 0.5%	0.01063	0	pkcA:clgA:tcsB:nimT:AN4984:cdcA:pho80:wscA:ankA:AN5894:bemA:AN7683:AN9500	31137:30447:1932:48315:36289:2001255:2001165:10972:199:1901920:2001209:917:70795:38083:30643:747:33314:2000769:9306:35853:46777:42149:35146:87:90334:905:6950:33246:7033:6470:1403:50732:6362:1901892:7093:43936:1900445:18106:97308:6468:7234:90002:9847:86:7154:6368:75308:6355:90262:79:51304:70787:920:50850:30448:45840:32968:1933:32949:31566:71852:45910:7163:34402:51519:31505:31661:35556:9826:44387:3…
160	phosphorelay signal transduction system	8 out of 650 genes, 1.2%	20 out of 10983 background genes, 0.2%	0.01137	0	tcsB:hk-8-1:phkB:phkA:hk-8-2:nikA:hk-8-4:hk-8-3	31137:16310:71470:70795:34599:160:9405:7346:46777:42538:90593:60992:71473:1900445:18106:97308:6468:7234:1900436:71474:6355:31098:70787:36170:71216:36180:7165:6469
70887	cellular response to chemical stimulus	54 out of 650 genes, 8.3%	499 out of 10983 background genes, 4.5%	0.01214	0	tubA:AN0317:aldA:AN0747:AN1025:veA:AN10949:AN11008:AN1131:mepA:pmcA:pmtC:myoA:atg1:msnA:AN1752:tcsB:pdmA:AN2150:AN2210:easA:atfA:tamA:phkA:agsB:trxR:AN3696:fksA:glnA:ecmA:nikA:AN4757:pmtB:sC:bckA:hsp70:dlpA:wscA:AN6054:rcnA:AN6330:uapC:uapA:meaA:AN7590:gelA:AN7661:hsp90:AN8273:AN8643:cnaA:alcA:AN9147:catB	32:31137:1900409:45944:19594:45991:31589:55085:16310:48315:6567:6116:48311:71483:71712:492:45461:45848:71277:1900101:6807:51666:30968:8361:9932:199:226:1900413:43248:70588:43942:44182:917:6091:6071:19676:1080:70795:71470:71451:32933:70596:280:6351:60075:42026:45128:32026:34599:15747:19184:7119:30100:6616:6796:747:9651:45332:160:70301:6790:6879:10848:9405:30518:71963:43935:723:7346:36129:6801:2000…
6091	generation of precursor metabolites and energy	24 out of 650 genes, 3.7%	154 out of 10983 background genes, 1.4%	0.01355	0	AN0395:AN0747:AN10060:ndiF:pmcA:enaB:acuF:alcC:aclB:AN2827:AN2916:idpA:pycA:racA:phk:pmcB:pkiA:acoA:kgdA:acuG:enaA:AN8273:AN8399:alcA	30838:55085:48315:6567:6116:15031:19563:9932:6814:70588:6091:6071:60075:6812:32026:6796:44416:5978:6537:42149:70317:768:6750:2000377:6068:9408:43458:6096:97308:44262:6913:6102:40009:6995:6816:30010:15976:2:7264:33609:70787:5980:36170:947:19662:30448:5975:6813:6886:6099:71216:55114:6094:46187:6066:31505:6083:36180:22900:51592:7165:6874:72593:35690
70588	calcium ion transmembrane transport	5 out of 650 genes, 0.8%	7 out of 10983 background genes, 0.1%	0.01614	0	pmcA:enaB:AN2827:pmcB:AN8399	48315:70588:6091:60075:6812:32026:6816:70787:30448:31505:51592:6874:35690
45229	external encapsulating structure organization	19 out of 650 genes, 2.9%	108 out of 10983 background genes, 1.0%	0.01932	0	pkcA:crhC:mnpA:pmcA:pmtC:myoA:AN1950:easA:pmeA:fksA:ecmA:crhB:pmtB:AN4873:AN5011:csmA:gelA:cnaA:AN9327	42243:32:31137:42545:33157:61454:31589:48315:9272:71712:71277:1900101:51666:8361:9932:6038:70588:917:6091:71470:32995:60075:32026:19184:30100:6796:70783:9651:9405:71963:6037:2000769:752:9250:19722:902:90334:71472:6031:71433:51480:60237:33246:6457:1900809:70631:30644:6075:6493:6506:281:50732:71276:71585:51127:45861:43936:36178:45010:45807:9409:1900805:6468:30476:19748:6816:90002:43945:9847:36244:4…
71555	cell wall organization	19 out of 650 genes, 2.9%	108 out of 10983 background genes, 1.0%	0.01932	0	pkcA:crhC:mnpA:pmcA:pmtC:myoA:AN1950:easA:pmeA:fksA:ecmA:crhB:pmtB:AN4873:AN5011:csmA:gelA:cnaA:AN9327	42243:32:31137:42545:33157:61454:31589:48315:9272:71712:71277:1900101:51666:8361:9932:6038:70588:917:6091:71470:32995:60075:32026:19184:30100:6796:70783:9651:9405:71963:6037:2000769:752:9250:19722:902:90334:71472:6031:71433:51480:60237:33246:6457:1900809:70631:30644:6075:6493:6506:281:50732:71276:71585:51127:45861:43936:36178:45010:45807:9409:1900805:6468:30476:19748:6816:90002:43945:9847:36244:4…
40007	growth	44 out of 650 genes, 6.8%	385 out of 10983 background genes, 3.5%	0.0217	0	pkcA:nudA:basA:kfsA:AN1025:AN11008:mepA:AN12465:AN1418:pmtC:AN1462:myoA:enaB:tcsB:rfeB:AN2701:copA:AN3085:agsB:AN3795:CYP61A1:ecmA:nikA:crhB:racA:pmtB:bckA:ran1:cdcA:AN5200:pkiA:wscA:AN5857:AN5894:csmA:AN6330:pphA:AN6541:aspB:sunA:bemA:msbA:hsp90:cnaA	32:31137:6890:30838:6043:47496:30447:1932:31589:16310:48315:70789:11:71712:492:2001255:15031:71277:1900101:51666:2001165:9932:6046:10972:199:2001209:43248:6038:70588:7019:44182:917:6091:71470:70795:70596:280:7119:90529:30100:6875:6796:747:7097:70783:9651:34613:9405:30518:71963:6037:723:9073:44416:2000769:752:6888:19722:6076:902:35853:46777:42149:35146:90334:6979:71472:36187:905:6950:6031:70317:75…
42325	regulation of phosphorylation	13 out of 650 genes, 2.0%	59 out of 10983 background genes, 0.5%	0.03683	0.0012	pkcA:clgA:tcsB:nimT:AN4984:cdcA:pho80:wscA:ankA:AN5894:bemA:AN7683:AN9500	31137:30447:1932:48315:36289:2001255:2001165:10972:199:1901920:2001209:917:70795:38083:30643:747:33314:2000769:9306:35853:46777:42149:35146:87:90334:905:6950:33246:7033:6470:1403:50732:6362:1901892:7093:43936:1900445:18106:97308:6468:7234:90002:9847:86:7154:6368:75308:6355:90262:79:51304:70787:920:50850:30448:45840:32968:1933:32949:31566:71852:45910:7163:34402:51519:31505:31661:35556:9826:44387:3…
50896	response to stimulus	97 out of 650 genes, 14.9%	1117 out of 10983 background genes, 10.2%	0.06294	0.0011	pkcA:nudA:tubA:AN0317:aldA:AN0747:kfsA:AN10227:AN1025:veA:AN10949:AN11008:AN1131:AN1158:mepA:pmcA:AN12457:AN12465:AN12475:AN1418:pmtC:myoA:atg1:msnA:AN1752:tcsB:aspnd1:pdmA:AN2150:AN2210:rabX:easA:hk-8-1:AN2743:pacC:atfA:tamA:AN3085:phkB:phkA:agsB:nopA:trxR:AN3696:fksA:CYP61A1:hk-8-2:AN4118:AN4120:glnA:AN4171:hxkC:ecmA:pycA:nikA:cmkD:racA:AN4757:pmtB:sC:hk-8-4:bckA:AN4897:ran1:AN4940:ppoC:cdcA:hs…	32:9410:31137:1900409:30838:45944:6043:47496:19594:45991:31589:55085:16310:48315:6567:70789:6116:48311:71483:11:71712:492:42784:45461:30950:45848:15031:71277:1900101:6807:51666:30968:19563:8361:9932:6046:199:226:1900378:1900413:43248:6038:70588:43942:7019:44182:917:6091:6071:31929:19676:1080:70795:71470:71451:1900695:32933:70596:280:6351:60075:42026:45128:32026:34599:15747:19184:7119:1558:90529:3…
30447	filamentous growth	41 out of 650 genes, 6.3%	366 out of 10983 background genes, 3.3%	0.06643	0.0011	nudA:basA:kfsA:AN1025:AN11008:mepA:AN12465:AN1418:pmtC:AN1462:enaB:tcsB:rfeB:AN2701:copA:AN3085:AN3795:CYP61A1:ecmA:nikA:crhB:racA:pmtB:bckA:ran1:cdcA:AN5200:pkiA:wscA:AN5857:AN5894:csmA:AN6330:pphA:AN6541:aspB:sunA:bemA:msbA:hsp90:cnaA	32:31137:6890:30838:6043:47496:30447:1932:31589:16310:48315:70789:11:71712:492:2001255:15031:71277:1900101:2001165:9932:6046:10972:199:2001209:43248:6038:70588:7019:44182:917:6091:71470:70795:280:7119:90529:6875:6796:747:7097:70783:9651:34613:9405:30518:6037:723:9073:2000769:44416:752:6888:19722:6076:902:35853:46777:42149:35146:6979:71472:36187:905:6950:6031:70317:750:51480:31670:30437:768:7033:6…
6067	ethanol metabolic process	6 out of 650 genes, 0.9%	14 out of 10983 background genes, 0.1%	0.09931	0.002	aldA:alcC:racA:alcA:alcM:alcS	30838:45991:6567:6116:15031:9932:6071:71470:19413:768:19482:6068:43458:97308:6081:6913:6067:30010:7264:33609:947:30448:6886:55114:46187:6066:9438:7165:42318
6816	calcium ion transport	6 out of 650 genes, 0.9%	14 out of 10983 background genes, 0.1%	0.09931	0.0019	pmcA:enaB:AN1950:AN2827:pmcB:AN8399	33157:61454:48315:9272:70588:6091:32995:60075:6812:32026:71433:6457:6816:90002:15883:17157:70787:30448:31505:70509:51592:6874:35690
List of genes showing up-regulation in the DatfA mutant in comparison to the control strain under untreated conditions				List of genes showing down-regulation in the DatfA mutan in comparison to the control strain under untreated conditions
Up-regulation was defined by the threshold of log2 (Itreated, DatfA /Itreated, control) > 1				Down-regulation was defined by the threshold of log2 (Itreated, DatfA /Itreated, control) < -1
AN0089				AN0045
AN0090				AN0078
AN0097				AN0106
AN0146				AN0113
AN0147				AN0118
AN0148				AN0135
AN0150				AN0153
AN0230				AN0169
AN0231				AN0214
AN0300				AN0234
AN0315				AN0265
AN0325				AN0314
AN0328				AN0316
AN0338				AN0317
AN0350				AN0337
AN0351				AN0359
AN0366				AN0362
AN0372				AN0379
AN0400				AN0395
AN0447				AN0396
AN0469				AN0404
AN0500				AN0406
AN0501				AN0438
AN0528				AN0467
AN0531				AN0468
AN0541				AN0483
AN0543				AN0554
AN0654				AN0575
AN0675				AN0627
AN0722				AN0640
AN0736				AN0661
AN0759				AN0684
AN0761				AN0693
AN0796				AN0694
AN0805				AN0698
AN0819				AN0705
AN0851				AN0709
AN0875				AN0747
AN0886				AN0773
AN0940				AN0798
AN0941				AN0822
AN0953				AN0840
AN0973				AN0842
AN1011				AN0854
AN1014				AN0906
AN1048				AN0933
AN1056				AN0950
AN1067				AN1001
AN1090				AN1020
AN1129				AN1025
AN1199				AN1041
AN1223				AN1049
AN1242				AN1052
AN1275				AN1060
AN1279				AN1094
AN1333				AN1096
AN1340				AN1097
AN1350				AN1118
AN1365				AN1131
AN1381				AN1143
AN1411				AN1156
AN1412				AN1158
AN1421				AN1160
AN1422				AN1181
AN1425				AN1189
AN1433				AN1217
AN1435				AN1222
AN1438				AN1250
AN1445				AN1258
AN1481				AN1263
AN1506				AN1269
AN1508				AN1292
AN1530				AN1330
AN1540				AN1331
AN1541				AN1342
AN1565				AN1418
AN1567				AN1427
AN1574				AN1449
AN1576				AN1459
AN1604				AN1462
AN1623				AN1472
AN1661				AN1502
AN1668				AN1520
AN1711				AN1543
AN1723				AN1558
AN1726				AN1597
AN1732				AN1599
AN1743				AN1605
AN1747				AN1606
AN1753				AN1607
AN1754				AN1608
AN1756				AN1609
AN1778				AN1610
AN1781				AN1622
AN1802				AN1625
AN1805				AN1628
AN1837				AN1632
AN1859				AN1646
AN1897				AN1647
AN1899				AN1651
AN1936				AN1652
AN1941				AN1654
AN1947				AN1659
AN2023				AN1752
AN2053				AN1800
AN2104				AN1801
AN2116				AN1824
AN2153				AN1832
AN2154				AN1833
AN2165				AN1846
AN2172				AN1901
AN2228				AN1918
AN2232				AN1931
AN2242				AN1950
AN2305				AN2009
AN2352				AN2012
AN2387				AN2019
AN2438				AN2055
AN2453				AN2107
AN2477				AN2120
AN2500				AN2128
AN2533				AN2150
AN2557				AN2201
AN2583				AN2210
AN2623				AN2251
AN2648				AN2286
AN2704				AN2404
AN2779				AN2420
AN2845				AN2427
AN2847				AN2436
AN2851				AN2474
AN2859				AN2493
AN2912				AN2498
AN2941				AN2502
AN2962				AN2522
AN2975				AN2532
AN2994				AN2537
AN3008				AN2545
AN3010				AN2547
AN3014				AN2554
AN3060				AN2581
AN3087				AN2582
AN3100				AN2588
AN3103				AN2594
AN3119				AN2596
AN3129				AN2614
AN3140				AN2629
AN3147				AN2694
AN3206				AN2701
AN3225				AN2726
AN3226				AN2727
AN3227				AN2730
AN3228				AN2743
AN3229				AN2792
AN3230				AN2822
AN3240				AN2823
AN3246				AN2827
AN3265				AN2855
AN3322				AN2894
AN3377				AN2911
AN3409				AN2916
AN3421				AN2922
AN3427				AN2928
AN3479				AN2939
AN3557				AN2943
AN3600				AN2944
AN3652				AN2952
AN3658				AN2954
AN3672				AN2955
AN3717				AN2978
AN3776				AN2979
AN3792				AN2983
AN3818				AN2998
AN3829				AN2999
AN3848				AN3026
AN3851				AN3042
AN3858				AN3053
AN3898				AN3058
AN3915				AN3072
AN3959				AN3085
AN3961				AN3101
AN3974				AN3102
AN3983				AN3115
AN4033				AN3142
AN4036				AN3181
AN4051				AN3200
AN4061				AN3203
AN4147				AN3210
AN4148				AN3239
AN4195				AN3258
AN4219				AN3276
AN4254				AN3278
AN4283				AN3303
AN4296				AN3305
AN4339				AN3307
AN4372				AN3308
AN4373				AN3310
AN4424				AN3352
AN4491				AN3361
AN4512	x			AN3369
AN4527				AN3371
AN4537				AN3390
AN4548				AN3445
AN4555				AN3480
AN4580				AN3512
AN4584				AN3518
AN4617				AN3526
AN4657				AN3581
AN4685				AN3586
AN4689				AN3597
AN4748				AN3606
AN4778				AN3627
AN4788				AN3667
AN4792				AN3674
AN4795				AN3679
AN4809				AN3696
AN4868				AN3702
AN4905				AN3703
AN4912				AN3720
AN4964				AN3729
AN4990				AN3732
AN4995				AN3781
AN5007				AN3795
AN5033				AN3841
AN5046				AN3869
AN5060				AN3872
AN5067				AN3933
AN5069				AN3941
AN5106				AN3976
AN5122				AN3996
AN5136				AN4000
AN5159				AN4026
AN5201				AN4042
AN5207				AN4049
AN5268				AN4062
AN5283				AN4077
AN5312				AN4089
AN5372				AN4113
AN5421				AN4118
AN5422				AN4119
AN5424				AN4120
AN5429				AN4124
AN5430				AN4131
AN5437				AN4154
AN5458				AN4159
AN5467				AN4171
AN5481				AN4190
AN5487				AN4206
AN5498				AN4223
AN5504				AN4255
AN5509				AN4264
AN5512				AN4267
AN5549				AN4299
AN5633				AN4312
AN5653				AN4324
AN5664				AN4349
AN5665				AN4390
AN5670				AN4406
AN5685				AN4423
AN5690				AN4438
AN5742				AN4462
AN5751				AN4464
AN5761				AN4472
AN5762				AN4479
AN5763				AN4480
AN5786				AN4483
AN5792				AN4515
AN5809				AN4521
AN5814				AN4524
AN5817				AN4541
AN5864				AN4542
AN5880				AN4562
AN5885				AN4563
AN5888				AN4586
AN5917				AN4598
AN6019				AN4603
AN6062				AN4622
AN6156				AN4636
AN6183				AN4645
AN6199				AN4646
AN6216				AN4655
AN6234				AN4699
AN6235				AN4728
AN6237				AN4743
AN6238				AN4757
AN6251				AN4761
AN6254				AN4769
AN6308				AN4818
AN6312				AN4845
AN6314				AN4873
AN6401				AN4878
AN6418				AN4881
AN6431				AN4887
AN6432				AN4897
AN6476				AN4911
AN6487				AN4913
AN6518				AN4920
AN6520				AN4935
AN6530				AN4938
AN6535				AN4940
AN6537				AN4952
AN6545				AN4963
AN6584				AN4984
AN6603				AN5011
AN6604				AN5017
AN6610				AN5021
AN6624				AN5028
AN6645				AN5034
AN6703				AN5035
AN6706				AN5036
AN6713				AN5056
AN6723				AN5057
AN6725				AN5090
AN6780				AN5092
AN6784				AN5110
AN6787				AN5129
AN6788				AN5134
AN6789				AN5144
AN6797				AN5145
AN6857				AN5156
AN6866				AN5167
AN6869				AN5168
AN6898				AN5180
AN6910				AN5200
AN6930				AN5204
AN6944				AN5209
AN6963				AN5210
AN6983				AN5231
AN7001				AN5245
AN7008				AN5258
AN7058				AN5290
AN7175				AN5303
AN7190				AN5324
AN7204				AN5329
AN7232				AN5335
AN7233				AN5338
AN7266				AN5339
AN7315				AN5354
AN7324				AN5403
AN7331				AN5407
AN7433				AN5448
AN7460				AN5489
AN7588				AN5490
AN7635				AN5505
AN7674				AN5525
AN7709				AN5553
AN7711				AN5556
AN7724				AN5566
AN7780				AN5568
AN7876				AN5571
AN7893				AN5583
AN7896				AN5586
AN7897				AN5603
AN7898				AN5604
AN7899				AN5610
AN7902				AN5613
AN7903				AN5626
AN7937				AN5650
AN7999				AN5660
AN8003				AN5709
AN8007				AN5716
AN8046				AN5731
AN8059				AN5764
AN8063				AN5776
AN8066				AN5781
AN8084				AN5822
AN8093				AN5829
AN8106				AN5834
AN8116				AN5844
AN8127				AN5846
AN8134				AN5847
AN8135				AN5848
AN8136				AN5857
AN8137				AN5860
AN8166				AN5891
AN8174				AN5894
AN8175				AN5931
AN8242				AN5939
AN8254				AN5954
AN8266				AN5981
AN8308				AN6005
AN8327				AN6054
AN8337				AN6060
AN8365				AN6084
AN8390				AN6105
AN8421				AN6128
AN8422				AN6132
AN8438				AN6150
AN8439				AN6169
AN8444				AN6201
AN8483				AN6211
AN8486				AN6217
AN8502				AN6230
AN8503				AN6249
AN8568				AN6262
AN8572				AN6274
AN8610				AN6286
AN8611				AN6301
AN8623				AN6318
AN8624				AN6330
AN8625				AN6346
AN8702				AN6362
AN8711				AN6391
AN8720				AN6404
AN8750				AN6438
AN8775				AN6541
AN8777				AN6560
AN8803				AN6588
AN8814				AN6615
AN8829				AN6633
AN8890				AN6639
AN8915				AN6642
AN8928				AN6653
AN8943				AN6655
AN8977				AN6658
AN8982				AN6668
AN9010				AN6688
AN9091				AN6697
AN9128				AN6704
AN9142				AN6712
AN9161				AN6730
AN9174				AN6753
AN9178				AN6779
AN9206				AN6820
AN9288				AN6856
AN9355				AN6875
AN9358				AN6881
AN9365				AN6885
AN9377				AN6897
AN9380				AN6908
AN9383				AN6932
AN9384				AN7018
AN9388				AN7030
AN9392				AN7033
AN9393				AN7041
AN9405				AN7074
AN9446				AN7102
AN9521				AN7105
AN10007				AN7121
AN10038				AN7137
AN10049				AN7139
AN10099				AN7166
AN10108				AN7173
AN10129				AN7181
AN10135				AN7206
AN10189				AN7215
AN10196				AN7251
AN10208				AN7262
AN10249				AN7273
AN10259				AN7288
AN10273				AN7297
AN10292				AN7342
AN10326				AN7350
AN10371				AN7378
AN10452				AN7463
AN10465				AN7470
AN10476				AN7479
AN10478				AN7517
AN10480				AN7570
AN10487				AN7583
AN10570				AN7590
AN10573				AN7600
AN10576				AN7619
AN10584				AN7624
AN10588				AN7657
AN10597				AN7661
AN10647				AN7683
AN10721				AN7717
AN10723				AN7749
AN10771				AN7757
AN10823				AN7776
AN10857				AN7785
AN10865				AN7794
AN10887				AN7795
AN10915				AN7814
AN10927				AN7822
AN10937				AN7839
AN10943				AN7856
AN10951				AN7865
AN10966				AN7877
AN10967				AN7892
AN10970				AN7915
AN10973				AN7939
AN10981				AN7949
AN11028				AN7950
AN11046				AN7989
AN11049				AN7990
AN11057				AN7992
AN11062				AN8000
AN11066				AN8018
AN11072				AN8043
AN11079				AN8051
AN11085				AN8121
AN11111				AN8130
AN11132				AN8155
AN11197				AN8178
AN11226				AN8202
AN11238				AN8211
AN11250				AN8224
AN11510				AN8227
AN11584				AN8235
AN11680				AN8240
AN11688				AN8241
AN11694				AN8265
AN11702				AN8269
AN11716				AN8273
AN11728				AN8276
AN11759				AN8277
AN11760				AN8314
AN11761				AN8330
AN11765				AN8339
AN11823				AN8361
AN11835				AN8367
AN11847				AN8368
AN11848				AN8369
AN11864				AN8399
AN11897				AN8412
AN11899				AN8461
AN11934				AN8480
AN12042				AN8522
AN12045				AN8544
AN12056				AN8591
AN12062				AN8592
AN12068				AN8602
AN12070				AN8636
AN12074				AN8638
AN12079				AN8640
AN12099				AN8641
AN12101				AN8642
AN12149				AN8643
AN12169				AN8694
AN12170				AN8718
AN12184				AN8726
AN12199				AN8733
AN12338				AN8739
AN12348				AN8774
AN12360				AN8786
AN12400				AN8817
AN12412				AN8820
AN12427				AN8913
AN12430				AN8917
AN12441				AN8930
				AN8953
				AN8956
				AN8959
				AN8962
				AN8972
				AN8974
				AN8975
				AN8979
				AN8980
				AN8981
				AN8990
				AN8994
				AN9001
				AN9004
				AN9047
				AN9069
				AN9073
				AN9087
				AN9090
				AN9100
				AN9105
				AN9121
				AN9123
				AN9124
				AN9132
				AN9147
				AN9156
				AN9163
				AN9180
				AN9184
				AN9285
				AN9296
				AN9303
				AN9327
				AN9339
				AN9361
				AN9473
				AN9483
				AN9500
				AN9515
				AN9523
				AN10060
				AN10081
				AN10164
				AN10194
				AN10214
				AN10227
				AN10235
				AN10257
				AN10276
				AN10303
				AN10311
				AN10327
				AN10368
				AN10383
				AN10402
				AN10409
				AN10457
				AN10483
				AN10533
				AN10574
				AN10577
				AN10578
				AN10580
				AN10581
				AN10595
				AN10615
				AN10616
				AN10631
				AN10663
				AN10722
				AN10747
				AN10782
				AN10807
				AN10877
				AN10945
				AN10946
				AN10949
				AN10977
				AN10998
				AN11008
				AN11019
				AN11104
				AN11149
				AN11154
				AN11161
				AN11209
				AN11211
				AN11477
				AN11757
				AN11766
				AN11880
				AN11886
				AN11904
				AN11932
				AN11933
				AN11969
				AN11977
				AN12029
				AN12035
				AN12085
				AN12088
				AN12102
				AN12111
				AN12144
				AN12194
				AN12198
				AN12280
				AN12298
				AN12383
				AN12426
				AN12443
				AN12450
				AN12457
				AN12465
