# Supplementary material for: Core oxidative stress response in Aspergillus nidulans
Source: BMC Genomics. 2015 Jun 27;16(1):478. doi: 10.1186/s12864-015-1705-z (PMC4482186; doi:10.1186/s12864-015-1705-z)
Supplement: Additional file 8: Table S8. — Up- and down-regulated secondary metabolite genes. [file 12864_2015_1705_MOESM8_ESM.xls]

## Sheet: secondary metabolism
Supplementary Table 8 Up- and down-regulated secondary metabolite genes
PKS - polyketide synthase
NRPS - non ribosomal peptide synthase
NRPS-PKS - hybride polyketide-non ribosomal paptide synthase
DMATS - Dimethyl-allyl-tryptophan synthase type aromatic prenyltransferase
PT - prenyltransferase
TF - transcription factor
N.A. - data not not available on the DNA chip used
1 - Only genes of clusters determined either manually or experimentally were involved in the analysis (Inglish et al. 2013).
Inglis DO, Binkley J, Skrzypek MS, Arnaud MB, Cerqueira GC, Shah P, Wymore F, Wortman JR, Sherlock G: Comprehensive annotation of secondary metabolite biosynthetic genes and gene clusters of Aspergillus nidulans, A. fumigatus, A. niger and A. oryzae. BMC Microbiol 2013, 13:91.
			Control treated per untreated; log2 (Itreated, control/Iuntreated, control)						DatfA treated per untreated; log2 (Itreated, DatfA/Iuntreated, DatfA)						Control treated per untreated; log2 (Itreated, control/Iuntreated, control)						DatfA treated per untreated; log2 (Itreated, DatfA/Iuntreated, DatfA)						DatfA per control; log2 (Iuntreated, atfA/Iuntreated, control)
Locus			Up-regulation in control						Up-regulation in DatfA						Down-regulation in control						Down-regulation in DatfA						Up-regulation	Down-regulation
	Cluster1	Gene function	MSB	Low H2O2	High H2O2	tBOOH	Diamide	NaCl	MSB	Low H2O2	High H2O2	tBOOH	Diamide	NaCl	MSB	Low H2O2	High H2O2	tBOOH	Diamide	NaCl	MSB	Low H2O2	High H2O2	tBOOH	Diamide	NaCl	Untreated	Untreated
AN0029	AN0016 cluster
AN0028	AN0016 cluster
AN0027	AN0016 cluster
AN0026	AN0016 cluster	TF
AN0025	AN0016 cluster
AN0024	AN0016 cluster
AN10005	AN0016 cluster
AN0023	AN0016 cluster
AN0022	AN0016 cluster
AN0021	AN0016 cluster						YES						YES	YES
AN0020	AN0016 cluster
AN0019	AN0016 cluster					YES					YES	YES
AN0018	AN0016 cluster
AN0017	AN0016 cluster		YES
AN0016	AN0016 cluster	NRPS
AN0015	AN0016 cluster						YES						YES
AN0609	AN0607 (sidC) cluster					YES			YES			YES
AN0608	AN0607 (sidC) cluster					YES						YES
AN0607	AN0607 (sidC) cluster	NRPS													YES			YES	YES	YES
AN10289	AN10289 cluster	DMATS					YES						YES
AN10295	AN10289 cluster	TF	YES			YES			YES		YES	YES
AN2346	AN10289 cluster
AN12125	AN10289 cluster												YES
AN2347	AN10289 cluster
AN2395	AN10297 cluster											YES		YES		YES
AN2396	AN10297 cluster		YES																YES						YES
AN2398	AN10297 cluster
AN2397	AN10297 cluster					YES					YES	YES
AN2399	AN10297 cluster
AN12115	AN10297 cluster
AN12116	AN10297 cluster
AN2400	AN10297 cluster
AN2402	AN10297 cluster
AN10300	AN10297 cluster	TF						YES						YES	YES
AN10297	AN10297 cluster	NRPS	N.A.	N.A.	N.A.	N.A.	N.A.	N.A.	N.A.	N.A.	N.A.	N.A.	N.A.	N.A.	N.A.	N.A.	N.A.	N.A.	N.A.	N.A.	N.A.	N.A.	N.A.	N.A.	N.A.	N.A.	N.A.	N.A.
AN2404	AN10297 cluster		YES		YES			YES				YES	YES	YES				YES										YES
AN2405	AN10297 cluster																									YES
AN12119	AN10297 cluster															YES						YES
AN2406	AN10297 cluster
AN2407	AN10297 cluster						YES			YES			YES		YES					YES	YES			YES		YES
AN11337	AN10297 cluster		N.A.	N.A.	N.A.	N.A.	N.A.	N.A.	N.A.	N.A.	N.A.	N.A.	N.A.	N.A.	N.A.	N.A.	N.A.	N.A.	N.A.	N.A.	N.A.	N.A.	N.A.	N.A.	N.A.	N.A.	N.A.	N.A.
AN2408	AN10297 cluster			YES	YES	YES			YES			YES							YES	YES
AN10401	AN10396 cluster		YES			YES	YES					YES	YES
AN10396	AN10396 cluster																		YES		YES		YES		YES
AN3375	AN10396 cluster																YES
AN3612	AN10430 cluster, AN3612 cluster	PKS							YES																YES
AN3611	AN10430 cluster, AN3612 cluster
AN10430	AN10430 cluster, AN3612 cluster	PKS
AN10447	AN10430 cluster, AN3612 cluster		YES			YES						YES
AN3609	AN10430 cluster, AN3612 cluster																								YES
AN10486	AN10486 cluster	NRPS	YES			YES	YES	YES	YES			YES	YES
AN10491	AN10486 cluster	TF	YES			YES			YES			YES													YES
AN3911	AN10486 cluster	TF																			YES			YES	YES
AN9220	AN11191 cluster
AN9219	AN11191 cluster		YES
AN9218	AN11191 cluster		YES
AN11198	AN11191 cluster		YES			YES			YES		YES	YES	YES
AN11199	AN11191 cluster
AN11191	AN11191 cluster	PKS
AN9235	AN11194 cluster
AN9234	AN11194 cluster, AN9223 cluster		YES
AN9233	AN11194 cluster, AN9223 cluster
AN9232	AN11194 cluster, AN9223 cluster
AN9231	AN11194 cluster, AN9223 cluster
AN9230	AN11194 cluster, AN9223 cluster
AN11202	AN11194 cluster, AN9223 cluster	DMATS					YES						YES
AN11194	AN11194 cluster, AN9223 cluster	DMATS
AN11201	AN11194 cluster, AN9223 cluster						YES						YES
AN11193	AN11194 cluster, AN9223 cluster
AN9227	AN11194 cluster, AN9223 cluster
AN9226	AN11194 cluster, AN9223 cluster	NRPS
AN9225	AN11194 cluster, AN9223 cluster
AN9224	AN11194 cluster, AN9223 cluster
AN9223	AN11194 cluster, AN9223 cluster
AN7836	AN12331 cluster, AN7838 (AN12331) cluster																								YES	YES
AN12330	AN12331 cluster, AN7838 (AN12331) cluster						YES					YES				YES	YES					YES
AN12331	AN12331 cluster, AN7838 (AN12331) cluster						YES		YES							YES	YES					YES	YES
AN7839	AN12331 cluster, AN7838 (AN12331) cluster															YES		YES	YES	YES					YES	YES		YES
AN1247	AN1242 cluster		YES																YES						YES
AN1246	AN1242 cluster																	YES						YES
AN1245	AN1242 cluster						YES
AN1244	AN1242 cluster		YES
AN1243	AN1242 cluster		YES				YES	YES					YES	YES
AN1242	AN1242 cluster	NRPS								YES														YES		YES	YES
AN1592	AN1594 cluster
AN1593	AN1594 cluster		YES									YES				YES	YES					YES	YES
AN1594	AN1594 cluster
AN1595	AN1594 cluster
AN1596	AN1594 cluster															YES	YES	YES		YES			YES			YES
AN1597	AN1594 cluster															YES	YES			YES			YES		YES			YES
AN1598	AN1594 cluster
AN1599	AN1594 cluster	TF			YES	YES						YES													YES			YES
AN1678	AN1680 cluster	TF					YES
AN1679	AN1680 cluster						YES						YES		YES
AN1680	AN1680 cluster	NRPS					YES						YES
AN1681	AN1680 cluster
AN1784	AN1784 cluster	PKS
AN1785	AN1784 cluster						YES						YES
AN1786	AN1784 cluster								YES
AN1787	AN1784 cluster
AN1792	AN1793 cluster							YES						YES
AN1794	AN1793 cluster																YES	YES	YES	YES				YES	YES
AN1793	AN1793 cluster	Terpene synthase
AN1795	AN1793 cluster		YES
AN1796	AN1793 cluster
AN2924	AN2924 cluster	NRPS				YES			YES	YES					YES				YES						YES
AN2923	AN2924 cluster														YES			YES	YES	YES	YES		YES	YES	YES	YES
AN2922	AN2924 cluster														YES			YES	YES	YES			YES	YES	YES	YES		YES
AN2921	AN2924 cluster										YES				YES				YES					YES	YES	YES
AN3257	AN3252 cluster
AN3256	AN3252 cluster
AN3255	AN3252 cluster							YES																YES		YES
AN3254	AN3252 cluster
AN3253	AN3252 cluster																	YES	YES	YES
AN3252	AN3252 cluster
AN3287	AN3273 cluster
AN3286	AN3273 cluster				YES
AN3285	AN3273 cluster				YES	YES						YES
AN3284	AN3273 cluster						YES															YES
AN3283	AN3273 cluster
AN3282	AN3273 cluster															YES	YES	YES		YES
AN3281	AN3273 cluster					YES	YES					YES	YES
AN3280	AN3273 cluster	TF	YES			YES			YES			YES
AN3279	AN3273 cluster		YES		YES	YES	YES	YES	YES		YES			YES
AN3278	AN3273 cluster								YES			YES					YES											YES
AN3277	AN3273 cluster					YES						YES
AN3276	AN3273 cluster												YES		YES		YES	YES				YES						YES
AN3275	AN3273 cluster
AN10402	AN3273 cluster		YES									YES																YES
AN10389	AN3273 cluster
AN12188	AN3273 cluster
AN3273	AN3273 cluster	PKS
AN3272	AN3273 cluster
AN3271	AN3273 cluster												YES
AN3270	AN3273 cluster
AN3269	AN3273 cluster	TF																	YES						YES
AN10388	AN3273 cluster
AN3608	AN3612 cluster																		YES
AN3607	AN3612 cluster	TF					YES						YES
AN3606	AN3612 cluster														YES			YES	YES	YES				YES	YES	YES		YES
AN3605	AN3612 cluster														YES			YES	YES					YES	YES
AN10600	AN4827 cluster	TF	N.A.	N.A.	N.A.	N.A.	N.A.	N.A.	N.A.	N.A.	N.A.	N.A.	N.A.	N.A.	N.A.	N.A.	N.A.	N.A.	N.A.	N.A.	N.A.	N.A.	N.A.	N.A.	N.A.	N.A.	N.A.	N.A.
AN4827	AN4827 cluster	NRPS
AN4826	AN4827 cluster
AN4825	AN4827 cluster									YES	YES	YES
AN4824	AN4827 cluster							YES
AN4823	AN4827 cluster
AN9445	AN4827 cluster
AN9446	AN4827 cluster							YES							YES			YES	YES					YES	YES		YES
AN11232	AN4827 cluster																	YES						YES
AN5318	AN5318 cluster	NRPS				YES	YES	YES				YES	YES
AN5317	AN5318 cluster		YES		YES	YES	YES	YES	YES			YES	YES
AN5316	AN5318 cluster
AN5315	AN5318 cluster		YES
AN5314	AN5318 cluster																							YES	YES	YES
AN5610	AN5610 cluster					YES			YES		YES	YES		YES					YES	YES								YES
AN10720	AN5610 cluster						YES					YES	YES
AN5609	AN5610 cluster	TF
AN9474	AN5610 cluster														YES									YES
AN5608	AN5610 cluster
AN9473	AN5610 cluster		YES			YES			YES			YES					YES											YES
AN6236	AN6236 cluster	NRPS				YES						YES			YES	YES	YES			YES		YES
AN6235	AN6236 cluster					YES						YES										YES					YES
AN6234	AN6236 cluster					YES									YES					YES		YES					YES
AN6437	AN6431 cluster						YES	YES				YES	YES	YES		YES	YES					YES
AN6436	AN6431 cluster											YES
AN6435	AN6431 cluster						YES						YES
AN6434	AN6431 cluster		YES				YES	YES	YES				YES	YES
AN6433	AN6431 cluster
AN10816	AN6431 cluster		YES					YES	YES					YES
AN6432	AN6431 cluster									YES	YES													YES	YES	YES	YES
AN6431	AN6431 cluster	PKS								YES	YES							YES	YES	YES				YES	YES	YES	YES
AN7086	AN7084 cluster		YES																YES	YES
AN12291	AN7084 cluster		YES			YES			YES	YES	YES															YES
AN12290	AN7084 cluster								YES																	YES
AN7084	AN7084 cluster	PKS							YES
AN7083	AN7084 cluster					YES	YES			YES	YES															YES
AN10887	AN7084 cluster																							YES	YES	YES	YES
AN10886	AN7084 cluster								YES							YES	YES								YES	YES
AN7081	AN7084 cluster																YES								YES	YES
AN7080	AN7084 cluster						YES						YES													YES
AN7485	AN7489 (mirC) cluster
AN7486	AN7489 (mirC) cluster		N.A.	N.A.	N.A.	N.A.	N.A.	N.A.	N.A.	N.A.	N.A.	N.A.	N.A.	N.A.	N.A.	N.A.	N.A.	N.A.	N.A.	N.A.	N.A.	N.A.	N.A.	N.A.	N.A.	N.A.	N.A.	N.A.
AN7487	AN7489 (mirC) cluster
AN7488	AN7489 (mirC) cluster						YES
AN7489	AN7489 (mirC) cluster					YES	YES
AN7491	AN7489 (mirC) cluster														YES
AN7490	AN7489 (mirC) cluster
AN7492	AN7489 (mirC) cluster												YES		YES									YES
AN7493	AN7489 (mirC) cluster														YES			YES	YES		YES			YES
AN11024	AN7838 (AN12331) cluster
AN7872	AN7884 cluster	TF	YES			YES	YES		YES				YES
AN11582	AN7884 cluster		N.A.	N.A.	N.A.	N.A.	N.A.	N.A.	N.A.	N.A.	N.A.	N.A.	N.A.	N.A.	N.A.	N.A.	N.A.	N.A.	N.A.	N.A.	N.A.	N.A.	N.A.	N.A.	N.A.	N.A.	N.A.	N.A.
AN7873	AN7884 cluster		YES			YES			YES	YES	YES	YES	YES							YES
AN7874	AN7884 cluster		YES			YES	YES		YES		YES	YES	YES
AN7875	AN7884 cluster		YES			YES			YES	YES	YES	YES
AN7876	AN7884 cluster		YES	YES	YES	YES	YES		YES	YES	YES															YES	YES
AN7877	AN7884 cluster																YES		YES	YES				YES	YES			YES
AN7878	AN7884 cluster			YES					YES										YES	YES						YES
AN7879	AN7884 cluster
AN7880	AN7884 cluster
AN7881	AN7884 cluster		YES						YES		YES														YES
AN11028	AN7884 cluster		YES	YES	YES	YES	YES		YES		YES															YES	YES
AN11031	AN7884 cluster
AN7883	AN7884 cluster		YES	YES	YES	YES			YES	YES	YES
AN7884	AN7884 cluster	NRPS	YES									YES
AN8105	AN8105 cluster	NRPS
AN8106	AN8105 cluster									YES	YES													YES	YES	YES	YES
AN11037	AN8105 cluster
AN11049	AN8105 cluster									YES	YES													YES	YES	YES	YES
AN11941	AN8105 cluster										YES
AN8108	AN8105 cluster
AN11942	AN8105 cluster						YES	YES					YES	YES
AN8110	AN8105 cluster
AN8111	AN8105 cluster	TF
AN8112	AN8105 cluster
AN12440	AN8142 cluster																YES
AN8139	AN8142 cluster
AN8140	AN8142 cluster						YES						YES	YES
AN8141	AN8142 cluster
AN8142	AN8142 cluster	PT					YES						YES
AN8143	AN8142 cluster
AN8144	AN8142 cluster
AN8209	AN8209 (wA) cluster	PKS													YES
AN8208	AN8209 (wA) cluster
AN12403	AN8209 (wA) cluster														YES				YES
AN12404	AN8209 (wA) cluster														YES
AN8495	AN8504 cluster		YES			YES			YES		YES	YES
AN8496	AN8504 cluster														YES									YES
AN8497	AN8504 cluster														YES								YES	YES
AN8498	AN8504 cluster														YES			YES	YES					YES	YES
AN8500	AN8504 cluster														YES				YES		YES		YES	YES	YES
AN8499	AN8504 cluster																		YES						YES
AN8501	AN8504 cluster				YES			YES	YES					YES					YES						YES
AN8502	AN8504 cluster			YES	YES	YES	YES	YES		YES	YES													YES	YES		YES
AN8503	AN8504 cluster		YES		YES	YES	YES	YES			YES			YES													YES
AN8504	AN8504 cluster	NRPS
AN8909	AN8910 cluster						YES	YES					YES
AN8910	AN8910 cluster	PKS						YES							YES			YES	YES		YES	YES	YES	YES	YES	YES
AN8908	AN8910 cluster
AN12240	AN8910 cluster
AN8907	AN8910 cluster														YES	YES	YES	YES	YES	YES		YES	YES		YES	YES
AN8906	AN8910 cluster
AN8905	AN8910 cluster														YES	YES	YES	YES	YES	YES		YES	YES		YES
AN9007	AN9005 cluster		YES		YES	YES	YES	YES			YES	YES	YES
AN9006	AN9005 cluster														YES			YES	YES	YES	YES			YES	YES	YES
AN9005	AN9005 cluster	PKS													YES			YES		YES				YES		YES
AN9004	AN9005 cluster												YES			YES	YES	YES				YES	YES					YES
AN9003	AN9005 cluster																			YES						YES
AN9002	AN9005 cluster
AN9130	AN9129 cluster					YES		YES	YES		YES	YES
AN9129	AN9129 cluster	NRPS																						YES		YES
AN11820	AN9291 (AN11820) cluster	NRPS
AN11821	AN9291 (AN11820) cluster		YES						YES
AN9292	AN9291 (AN11820) cluster	TF																						YES	YES	YES
AN9293	AN9291 (AN11820) cluster	TF
AN9294	AN9291 (AN11820) cluster														YES
AN9313	AN9314 cluster
AN9314	AN9314 cluster														YES			YES	YES	YES
AN1036	Asperfuranone (afo) cluster	PKS
AN11287	Asperfuranone (afo) cluster		N.A.	N.A.	N.A.	N.A.	N.A.	N.A.	N.A.	N.A.	N.A.	N.A.	N.A.	N.A.	N.A.	N.A.	N.A.	N.A.	N.A.	N.A.	N.A.	N.A.	N.A.	N.A.	N.A.	N.A.	N.A.	N.A.
AN1035	Asperfuranone (afo) cluster
AN1034	Asperfuranone (afo) cluster	PKS										YES
AN1033	Asperfuranone (afo) cluster		YES
AN1032	Asperfuranone (afo) cluster
AN1031	Asperfuranone (afo) cluster
AN1030	Asperfuranone (afo) cluster						YES
AN1029	Asperfuranone (afo) cluster		YES
AN6002	Asperthecin (apt) cluster
AN6001	Asperthecin (apt) cluster																		YES						YES
AN6000	Asperthecin (apt) cluster	PKS
AN8408	Aspyridone (asp) cluster
AN8409	Aspyridone (asp) cluster
AN8410	Aspyridone (asp) cluster
AN8411	Aspyridone (asp) cluster											YES
AN8412	Aspyridone (asp) cluster	NRPS-PKS														YES	YES					YES	YES					YES
AN8413	Aspyridone (asp) cluster						YES	YES					YES	YES
AN8414	Aspyridone (asp) cluster	TF	YES
AN11872	Aspyridone (asp) cluster		YES				YES					YES	YES				YES					YES
AN8415	Aspyridone (asp) cluster		YES
AN9244	Austinol (aus) cluster 1	NRPS
AN9245	Austinol (aus) cluster 1
AN9246	Austinol (aus) cluster 1						YES	YES					YES	YES
AN9247	Austinol (aus) cluster 1
AN9248	Austinol (aus) cluster 1
AN9249	Austinol (aus) cluster 1		YES
AN9250	Austinol (aus) cluster 1
AN9251	Austinol (aus) cluster 1
AN9252	Austinol (aus) cluster 1
AN9253	Austinol (aus) cluster 1																								YES	YES
AN8379	Austinol (aus) cluster 2									YES
AN11871	Austinol (aus) cluster 2
AN8381	Austinol (aus) cluster 2
AN8382	Austinol (aus) cluster 2
AN8383	Austinol (aus) cluster 2	PKS
AN8384	Austinol (aus) cluster 2																								YES
AN7896	Derivative of Benzaldehyde1 (dba) and F9775 hybrid cluster 1	TF	YES	YES	YES	YES					YES									YES	YES			YES	YES	YES	YES
AN7897	Derivative of Benzaldehyde1 (dba) and F9775 hybrid cluster 1										YES													YES		YES	YES
AN11584	Derivative of Benzaldehyde1 (dba) and F9775 hybrid cluster 1			YES		YES					YES								YES	YES				YES	YES	YES	YES
AN7898	Derivative of Benzaldehyde1 (dba) and F9775 hybrid cluster 1			YES		YES					YES													YES	YES		YES
AN7899	Derivative of Benzaldehyde1 (dba) and F9775 hybrid cluster 1					YES					YES														YES	YES	YES
AN7900	Derivative of Benzaldehyde1 (dba) and F9775 hybrid cluster 1
AN7901	Derivative of Benzaldehyde1 (dba) and F9775 hybrid cluster 1	TF
AN7902	Derivative of Benzaldehyde1 (dba) and F9775 hybrid cluster 1			YES							YES													YES	YES	YES	YES
AN7903	Derivative of Benzaldehyde1 (dba) and F9775 hybrid cluster 1	PKS							YES		YES													YES	YES	YES	YES
AN7907	Derivative of Benzaldehyde1 (dba) and F9775 hybrid cluster 2						YES						YES
AN7908	Derivative of Benzaldehyde1 (dba) and F9775 hybrid cluster 2						YES
AN7909	Derivative of Benzaldehyde1 (dba) and F9775 hybrid cluster 2	PKS				YES	YES		YES	YES	YES
AN12004	Derivative of Benzaldehyde1 (dba) and F9775 hybrid cluster 2				YES	YES			YES	YES	YES													YES		YES
AN7911	Derivative of Benzaldehyde1 (dba) and F9775 hybrid cluster 2		YES			YES	YES		YES	YES	YES		YES
AN7912	Derivative of Benzaldehyde1 (dba) and F9775 hybrid cluster 2					YES				YES	YES									YES
AN7914	Derivative of Benzaldehyde1 (dba) and F9775 hybrid cluster 2		YES			YES			YES			YES					YES			YES
AN7913	Derivative of Benzaldehyde1 (dba) and F9775 hybrid cluster 2		YES			YES					YES	YES
AN7915	Derivative of Benzaldehyde1 (dba) and F9775 hybrid cluster 2											YES					YES											YES
AN7916	Derivative of Benzaldehyde1 (dba) and F9775 hybrid cluster 2
AN2545	Emericellamide (eas) cluster	NRPS								YES					YES		YES	YES	YES	YES	YES		YES	YES	YES	YES		YES
AN2546	Emericellamide (eas) cluster
AN2547	Emericellamide (eas) cluster	PKS								YES					YES		YES	YES	YES	YES			YES	YES	YES	YES		YES
AN2548	Emericellamide (eas) cluster
AN2549	Emericellamide (eas) cluster														YES			YES	YES	YES	YES		YES	YES	YES	YES
AN3497	inp cluster		YES	YES	YES	YES						YES								YES						YES
AN3496	inp cluster	NRPS									YES
AN3495	inp cluster	NRPS
AN3494	inp cluster
AN3493	inp cluster		YES	YES	YES	YES	YES		YES		YES	YES
AN3492	inp cluster	TF				YES	YES		YES				YES
AN3491	inp cluster		YES			YES				YES									YES						YES	YES
AN3490	inp cluster
AN10573	ivo cluster									YES														YES	YES	YES	YES
AN10576	ivo cluster	NRPS								YES														YES	YES	YES	YES
AN3396	Microperfuranone (mic) cluster	NRPS															YES	YES					YES		YES
AN3395	Microperfuranone (mic) cluster														YES			YES	YES				YES	YES	YES	YES
AN3394	Microperfuranone (mic) cluster														YES			YES	YES	YES			YES	YES	YES	YES
AN10023	Monodictyphenone (mdp) cluster		YES			YES				YES	YES															YES
AN10044	Monodictyphenone (mdp) cluster									YES	YES
AN10038	Monodictyphenone (mdp) cluster									YES	YES													YES	YES	YES	YES
AN10035	Monodictyphenone (mdp) cluster									YES	YES
AN10022	Monodictyphenone (mdp) cluster		N.A.	N.A.	N.A.	N.A.	N.A.	N.A.	N.A.	N.A.	N.A.	N.A.	N.A.	N.A.	N.A.	N.A.	N.A.	N.A.	N.A.	N.A.	N.A.	N.A.	N.A.	N.A.	N.A.	N.A.	N.A.	N.A.
AN0150	Monodictyphenone (mdp) cluster	PKS								YES	YES				YES									YES		YES	YES
AN0149	Monodictyphenone (mdp) cluster									YES	YES													YES	YES	YES
AN0148	Monodictyphenone (mdp) cluster	TF								YES	YES													YES			YES
AN0147	Monodictyphenone (mdp) cluster									YES	YES													YES	YES	YES	YES
AN0146	Monodictyphenone (mdp) cluster									YES	YES													YES	YES	YES	YES
AN10049	Monodictyphenone (mdp) cluster									YES	YES													YES	YES	YES	YES
AN10021	Monodictyphenone (mdp) cluster									YES														YES	YES	YES
AN11082	Nidulanin A (nptA) cluster
AN11080	Nidulanin A (nptA) cluster	DMATS									YES						YES			YES				YES	YES	YES
AN9185	No PKS/NRPS backbone 1		YES	YES	YES	YES		YES			YES
AN9184	No PKS/NRPS backbone 1											YES					YES					YES						YES
AN9183	No PKS/NRPS backbone 1						YES	YES						YES
AN11190	No PKS/NRPS backbone 1		YES			YES			YES			YES
AN11195	No PKS/NRPS backbone 1
AN9181	No PKS/NRPS backbone 1		YES				YES					YES	YES
AN9180	No PKS/NRPS backbone 1							YES						YES				YES	YES									YES
AN9179	No PKS/NRPS backbone 1							YES				YES
AN0660	No PKS/NRPS backbone 3				YES	YES		YES	YES				YES	YES
AN0659	No PKS/NRPS backbone 3																	YES	YES		YES		YES	YES	YES
AN11278	No PKS/NRPS backbone 3
AN0658	No PKS/NRPS backbone 3							YES	YES
AN0657	No PKS/NRPS backbone 3														YES			YES						YES
AN0656	No PKS/NRPS backbone 3		YES	YES	YES	YES	YES		YES	YES	YES	YES	YES	YES
AN0655	No PKS/NRPS backbone 3														YES			YES						YES
AN0654	No PKS/NRPS backbone 3		YES																YES						YES		YES
AN0653	No PKS/NRPS backbone 3	TF													YES			YES		YES	YES			YES
AN0044	No PKS/NRPS backbone 4						YES						YES		YES
AN0043	No PKS/NRPS backbone 4																		YES	YES	YES
AN0042	No PKS/NRPS backbone 4																		YES					YES	YES
AN2623	Penicillin cluster							YES					YES	YES	YES						YES	YES	YES				YES
AN2622	Penicillin cluster						YES	YES					YES				YES	YES			YES	YES	YES
AN2621	Penicillin cluster	NRPS
AN6451	pkb cluster		YES				YES						YES	YES
AN6450	pkb cluster										YES
AN6449	pkb cluster
AN11922	pkb cluster
AN6448	pkb cluster	PKS
AN6447	pkb cluster
AN11509	pkb cluster		N.A.	N.A.	N.A.	N.A.	N.A.	N.A.	N.A.	N.A.	N.A.	N.A.	N.A.	N.A.	N.A.	N.A.	N.A.	N.A.	N.A.	N.A.	N.A.	N.A.	N.A.	N.A.	N.A.	N.A.	N.A.	N.A.
AN6446	pkb cluster	TF
AN6445	pkb cluster						YES
AN6444	pkb cluster
AN0533	pkdA cluster	TF			YES
AN0532	pkdA cluster		N.A.	N.A.	N.A.	N.A.	N.A.	N.A.	N.A.	N.A.	N.A.	N.A.	N.A.	N.A.	N.A.	N.A.	N.A.	N.A.	N.A.	N.A.	N.A.	N.A.	N.A.	N.A.	N.A.	N.A.	N.A.	N.A.
AN0531	pkdA cluster		YES						YES		YES														YES		YES
AN0530	pkdA cluster
AN0529	pkdA cluster										YES													YES	YES
AN0528	pkdA cluster			YES							YES			YES										YES	YES		YES
AN0527	pkdA cluster
AN0526	pkdA cluster
AN0525	pkdA cluster
AN0524	pkdA cluster
AN0523	pkdA cluster	PKS
AN3230	pkf cluster	PKS							YES	YES														YES	YES	YES	YES
AN3229	pkf cluster		YES				YES	YES		YES														YES	YES	YES	YES
AN3228	pkf cluster									YES	YES													YES	YES	YES	YES
AN3227	pkf cluster																							YES	YES	YES	YES
AN3226	pkf cluster														YES			YES							YES	YES	YES
AN3225	pkf cluster						YES			YES																	YES
AN7075	pkg cluster			YES	YES	YES						YES
AN7074	pkg cluster									YES					YES				YES						YES			YES
AN7073	pkg cluster	TF	N.A.	N.A.	N.A.	N.A.	N.A.	N.A.	N.A.	N.A.	N.A.	N.A.	N.A.	N.A.	N.A.	N.A.	N.A.	N.A.	N.A.	N.A.	N.A.	N.A.	N.A.	N.A.	N.A.	N.A.	N.A.	N.A.
AN7072	pkg cluster	TF	N.A.	N.A.	N.A.	N.A.	N.A.	N.A.	N.A.	N.A.	N.A.	N.A.	N.A.	N.A.	N.A.	N.A.	N.A.	N.A.	N.A.	N.A.	N.A.	N.A.	N.A.	N.A.	N.A.	N.A.	N.A.	N.A.
AN7071	pkg cluster	PKS
AN7070	pkg cluster
AN10884	pkg cluster		N.A.	N.A.	N.A.	N.A.	N.A.	N.A.	N.A.	N.A.	N.A.	N.A.	N.A.	N.A.	N.A.	N.A.	N.A.	N.A.	N.A.	N.A.	N.A.	N.A.	N.A.	N.A.	N.A.	N.A.	N.A.	N.A.
AN10889	pkg cluster		N.A.	N.A.	N.A.	N.A.	N.A.	N.A.	N.A.	N.A.	N.A.	N.A.	N.A.	N.A.	N.A.	N.A.	N.A.	N.A.	N.A.	N.A.	N.A.	N.A.	N.A.	N.A.	N.A.	N.A.	N.A.	N.A.
AN2030	pkh cluster					YES	YES						YES	YES
AN2031	pkh cluster
AN2032	pkh cluster	PKS
AN2033	pkh cluster						YES					YES				YES	YES					YES	YES
AN2034	pkh cluster
AN2035	pkh cluster	PKS
AN2036	pkh cluster	TF
AN10256	pkh cluster		N.A.	N.A.	N.A.	N.A.	N.A.	N.A.	N.A.	N.A.	N.A.	N.A.	N.A.	N.A.	N.A.	N.A.	N.A.	N.A.	N.A.	N.A.	N.A.	N.A.	N.A.	N.A.	N.A.	N.A.	N.A.	N.A.
AN2037	pkh cluster											YES		YES		YES	YES					YES	YES
AN2038	pkh cluster
AN3386	pki cluster	PKS
AN3385	pki cluster	TF																						YES	YES
AN3384	pki cluster																		YES						YES
AN3383	pki cluster
AN3382	pki cluster
AN3381	pki cluster		YES			YES										YES	YES									YES
AN3380	pki cluster
AN3379	pki cluster																							YES		YES
AN7804	Sterigmatocystin (stc) cluster
AN7806	Sterigmatocystin (stc) cluster
AN7805	Sterigmatocystin (stc) cluster								YES				YES			YES	YES						YES
AN7807	Sterigmatocystin (stc) cluster
AN12089	Sterigmatocystin (stc) cluster						YES
AN7808	Sterigmatocystin (stc) cluster
AN7809	Sterigmatocystin (stc) cluster
AN7810	Sterigmatocystin (stc) cluster
AN12090	Sterigmatocystin (stc) cluster
AN7811	Sterigmatocystin (stc) cluster												YES
AN7812	Sterigmatocystin (stc) cluster						YES
AN11017	Sterigmatocystin (stc) cluster		N.A.	N.A.	N.A.	N.A.	N.A.	N.A.	N.A.	N.A.	N.A.	N.A.	N.A.	N.A.	N.A.	N.A.	N.A.	N.A.	N.A.	N.A.	N.A.	N.A.	N.A.	N.A.	N.A.	N.A.	N.A.	N.A.
AN11013	Sterigmatocystin (stc) cluster		N.A.	N.A.	N.A.	N.A.	N.A.	N.A.	N.A.	N.A.	N.A.	N.A.	N.A.	N.A.	N.A.	N.A.	N.A.	N.A.	N.A.	N.A.	N.A.	N.A.	N.A.	N.A.	N.A.	N.A.	N.A.	N.A.
AN7814	Sterigmatocystin (stc) cluster	PKS				YES	YES		YES			YES	YES			YES	YES											YES
AN7815	Sterigmatocystin (stc) cluster	PKS	YES				YES		YES
AN7816	Sterigmatocystin (stc) cluster
AN11021	Sterigmatocystin (stc) cluster											YES				YES	YES
AN7817	Sterigmatocystin (stc) cluster																		YES
AN7818	Sterigmatocystin (stc) cluster						YES
AN7819	Sterigmatocystin (stc) cluster																									YES
AN7821	Sterigmatocystin (stc) cluster
AN7822	Sterigmatocystin (stc) cluster									YES	YES								YES	YES				YES	YES	YES		YES
AN7820	Sterigmatocystin (stc) cluster
AN7823	Sterigmatocystin (stc) cluster		YES	YES		YES	YES				YES
AN7824	Sterigmatocystin (stc) cluster
AN8513	Terriquinone (tdi) cluster	NRPS									YES
AN8514	Terriquinone (tdi) cluster	DMATS			YES	YES				YES	YES
AN8518	Terriquinone (tdi) cluster		N.A.	N.A.	N.A.	N.A.	N.A.	N.A.	N.A.	N.A.	N.A.	N.A.	N.A.	N.A.	N.A.	N.A.	N.A.	N.A.	N.A.	N.A.	N.A.	N.A.	N.A.	N.A.	N.A.	N.A.	N.A.	N.A.
AN8516	Terriquinone (tdi) cluster
AN8520	Terriquinone (tdi) cluster				YES
AN6784	xptA-containing cluster	DMATS								YES	YES													YES			YES
AN6785	xptA-containing cluster							YES						YES	YES				YES
AN11527	xptA-containing cluster
AN6786	xptA-containing cluster						YES					YES	YES	YES
AN6787	xptA-containing cluster, AN6791 cluster													YES								YES					YES
AN6788	xptA-containing cluster, AN6791 cluster	TF					YES			YES	YES															YES	YES
AN6789	xptA-containing cluster, AN6791 cluster						YES		YES		YES	YES															YES
AN6790	xptA-containing cluster, AN6791 cluster	TF
AN11907	xptA-containing cluster, AN6791 cluster								YES			YES
AN6791	xptA-containing cluster, AN6791 cluster	PKS															YES		YES						YES
AN7999	xptB-containing cluster									YES	YES																YES
AN12402	xptB-containing cluster	PT								YES	YES														YES	YES
AN9467	xptB-containing cluster
AN12431	xptB-containing cluster
